# Supplementary material for: Global publication trends and research trends of necroptosis application in tumor: A bibliometric analysis
Source: Front Pharmacol. 2023 Apr 24;14:1112484. doi: 10.3389/fphar.2023.1112484 (PMC10164947; doi:10.3389/fphar.2023.1112484)
Supplement: Supplementary file 3 [file DataSheet2.CSV]

Paper	Title	Author_Keywords	KeywordsPlus	DOI	Year	LCS	GCS	cluster
HAN WD, 2007, MOL CANCER THER DOI 10.1158/1535-7163.MCT-06-0511	SHIKONIN CIRCUMVENTS CANCER DRUG RESISTANCE BY INDUCTION OF A NECROPTOTIC DEATH		INDEPENDENT CELL-DEATH; P-GLYCOPROTEIN; MULTIDRUG-RESISTANCE; INDUCED APOPTOSIS; BREAST-CANCER; CHEMOTHERAPY RESISTANCE; CYTOCHROME-C; TUMOR-CELLS; ACTIVATION; MECHANISMS	10.1158/1535-7163.MCT-06-0511	2007	117	276	1
HITOMI JI, 2008, CELL DOI 10.1016/J.CELL.2008.10.044	IDENTIFICATION OF A MOLECULAR SIGNALING NETWORK THAT REGULATES A CELLULAR NECROTIC CELL DEATH PATHWAY		TUMOR-NECROSIS-FACTOR; NF-KAPPA-B; NEGATIVE REGULATOR; L929 CELLS; APOPTOSIS; PROTEIN; DATABASE; DOMAIN; RIP1; CYLD	10.1016/j.cell.2008.10.044	2008	201	730	1
KROEMER G, 2009, CELL DEATH DIFFER DOI 10.1038/CDD.2008.150	CLASSIFICATION OF CELL DEATH: RECOMMENDATIONS OF THE NOMENCLATURE COMMITTEE ON CELL DEATH 2009	APOPTOSIS; AUTOPHAGY; COMIFICATION; EXCITOTOXICITY; NECROSIS; WALLERIAN DEGENERATION	MITOCHONDRIAL-MEMBRANE PERMEABILIZATION; MITOTIC CATASTROPHE; MOLECULAR-MECHANISMS; CASPASE-1 ACTIVATION; INDUCED APOPTOSIS; VITAL FUNCTIONS; TUMOR-CELLS; IN-VIVO; AUTOPHAGY; NECROSIS	10.1038/cdd.2008.150	2009	135	2348	1
VANDENABEELE P, 2010, NAT REV MOL CELL BIO DOI 10.1038/NRM2970	MOLECULAR MECHANISMS OF NECROPTOSIS: AN ORDERED CELLULAR EXPLOSION		TUMOR-NECROSIS-FACTOR; NF-KAPPA-B; RECEPTOR-INTERACTING PROTEIN; MITOCHONDRIAL PERMEABILITY TRANSITION; APOPTOSIS-INDUCING FACTOR; LYSOSOMAL MEMBRANE PERMEABILIZATION; MEDIATED PROGRAMMED NECROSIS; FOCAL CEREBRAL-ISCHEMIA; DEATH DOMAIN KINASE; OXIDATIVE STRESS	10.1038/nrm2970	2010	434	1554	1
DUPREZ L, 2011, IMMUNITY DOI 10.1016/J.IMMUNI.2011.09.020	RIP KINASE-DEPENDENT NECROSIS DRIVES LETHAL SYSTEMIC INFLAMMATORY RESPONSE SYNDROME		CELL-DEATH; CECAL LIGATION; TNF; RECEPTOR; APOPTOSIS; SEPSIS; CASPASES; SHOCK; NECROPTOSIS; ACTIVATION	10.1016/j.immuni.2011.09.020	2011	120	383	1
GUNTHER C, 2011, NATURE DOI 10.1038/NATURE10400	CASPASE-8 REGULATES TNF-ALPHA-INDUCED EPITHELIAL NECROPTOSIS AND TERMINAL ILEITIS		INFLAMMATORY-BOWEL-DISEASE; CELL-DEATH; INNATE IMMUNITY; CROHNS-DISEASE; APOPTOSIS; NECROSIS; GUT; EXPRESSION; INTESTINE; INTEGRITY	10.1038/nature10400	2011	147	588	1
GALLUZZI L, 2012, CELL DEATH DIFFER DOI 10.1038/CDD.2011.96	MOLECULAR DEFINITIONS OF CELL DEATH SUBROUTINES: RECOMMENDATIONS OF THE NOMENCLATURE COMMITTEE ON CELL DEATH 2012	AUTOPHAGY; MITOCHONDRIAL MEMBRANE PERMEABILIZATION; NECROPTOSIS; PARTHANATOS; TNFR1; TP53	APOPTOSIS-INDUCING FACTOR; MITOCHONDRIAL-MEMBRANE PERMEABILIZATION; NEUTROPHIL EXTRACELLULAR TRAPS; POLY(ADP-RIBOSE) PAR POLYMER; CASPASE-MEDIATED CLEAVAGE; STRESS-INDUCED APOPTOSIS; BREAST-CANCER CELLS; NECROSIS-FACTOR TNF; MITOTIC CATASTROPHE; CYTOCHROME-C	10.1038/cdd.2011.96	2012	140	1734	1
KACZMAREK A, 2013, IMMUNITY DOI 10.1016/J.IMMUNI.2013.02.003	NECROPTOSIS: THE RELEASE OF DAMAGE-ASSOCIATED MOLECULAR PATTERNS AND ITS PHYSIOLOGICAL RELEVANCE		TUMOR-NECROSIS-FACTOR; RECEPTOR-INTERACTING PROTEIN; ISCHEMIA-REPERFUSION INJURY; T-CELL HOMEOSTASIS; DEATH DOMAIN FADD; GROUP BOX 1; NECROTIC CELLS; PROGRAMMED NECROSIS; INFLAMMATORY RESPONSE; APOPTOTIC CELLS	10.1016/j.immuni.2013.02.003	2013	186	809	1
MURPHY JM, 2013, IMMUNITY DOI 10.1016/J.IMMUNI.2013.06.018	THE PSEUDOKINASE MLKL MEDIATES NECROPTOSIS VIA A MOLECULAR SWITCH MECHANISM		MIXED LINEAGE KINASE; PROTEIN-KINASE; DOMAIN-LIKE; NECROSIS; TNF; CELL; IDENTIFICATION; DOWNSTREAM; ACTIVATION; FEATURES	10.1016/j.immuni.2013.06.018	2013	207	686	1
CHEN X, 2014, CELL RES DOI 10.1038/CR.2013.171	TRANSLOCATION OF MIXED LINEAGE KINASE DOMAIN-LIKE PROTEIN TO PLASMA MEMBRANE LEADS TO NECROTIC CELL DEATH	MLKL; NECROPTOSIS; SODIUM INFLUX; RIP3; PLASMA MEMBRANE TRANSLOCATION	SIGNALING COMPLEX; APOPTOSIS; NECROSIS; DETERMINANTS; PYROPTOSIS; RIP3; NECROPTOSIS; RECRUITMENT; DOWNSTREAM; POTASSIUM	10.1038/cr.2013.171	2014	180	485	1
DONDELINGER Y, 2014, CELL REP DOI 10.1016/J.CELREP.2014.04.026	MLKL COMPROMISES PLASMA MEMBRANE INTEGRITY BY BINDING TO PHOSPHATIDYLINOSITOL PHOSPHATES		MIXED LINEAGE KINASE; DOMAIN-LIKE PROTEIN; REGULATED NECROSIS; CELL-DEATH; NECROPTOSIS; DEPLETION; RIP3; PHOSPHORYLATION; SPECIFICITY; DOWNSTREAM	10.1016/j.celrep.2014.04.026	2014	179	496	1
LINKERMANN A, 2014, NEW ENGL J MED DOI 10.1056/NEJMRA1310050	NECROPTOSIS		ISCHEMIA-REPERFUSION INJURY; MITOCHONDRIAL PERMEABILITY TRANSITION; RENAL ISCHEMIA/REPERFUSION INJURY; EXPERIMENTAL DISEASE-MODELS; NONAPOPTOTIC CELL-DEATH; TUMOR-NECROSIS-FACTOR; MIXED LINEAGE KINASE; TNF-INDUCED NECROSIS; PROGRAMMED NECROSIS; CYCLOPHILIN-D	10.1056/NEJMra1310050	2014	186	698	1
WANG HY, 2014, MOL CELL DOI 10.1016/J.MOLCEL.2014.03.003	MIXED LINEAGE KINASE DOMAIN-LIKE PROTEIN MLKL CAUSES NECROTIC MEMBRANE DISRUPTION UPON PHOSPHORYLATION BY RIP3		CELL-DEATH; MOLECULAR SWITCH; NECROSIS; INFLAMMATION; NECROPTOSIS; APOPTOSIS; MICE	10.1016/j.molcel.2014.03.003	2014	321	894	1
CAI ZY, 2014, NAT CELL BIOL DOI 10.1038/NCB2883	PLASMA MEMBRANE TRANSLOCATION OF TRIMERIZED MLKL PROTEIN IS REQUIRED FOR TNF-INDUCED NECROPTOSIS		NONAPOPTOTIC CELL-DEATH; MIXED LINEAGE KINASE; PROGRAMMED NECROSIS; NECROTIC DEATH; DOMAIN-LIKE; INFLAMMATION; APOPTOSIS; TRPM7; RIP3; DOWNSTREAM	10.1038/ncb2883	2014	283	762	1
NEWTON K, 2014, SCIENCE DOI 10.1126/SCIENCE.1249361	ACTIVITY OF PROTEIN KINASE RIPK3 DETERMINES WHETHER CELLS DIE BY NECROPTOSIS OR APOPTOSIS		NECROSIS; DEATH; COMPLEX; ALPHA; PHOSPHORYLATION; INFLAMMATION; RECEPTORS; CASPASE-8; FADD	10.1126/science.1249361	2014	137	422	1
KOO GB, 2015, CELL RES DOI 10.1038/CR.2015.56	METHYLATION-DEPENDENT LOSS OF RIP3 EXPRESSION IN CANCER REPRESSES PROGRAMMED NECROSIS IN RESPONSE TO CHEMOTHERAPEUTICS	RIP3 (RIPK3); MLKL; PROGRAMMED NECROSIS; CHEMOTHERAPY; HYPOMETHYLATING AGENTS	MIXED LINEAGE KINASE; DOMAIN-LIKE PROTEIN; CELL-DEATH; MOLECULAR SWITCH; DNA-DAMAGE; APOPTOSIS; NECROPTOSIS; GENE; MLKL; SIGNATURE	10.1038/cr.2015.56	2015	158	231	1
YATIM N, 2015, SCIENCE DOI 10.1126/SCIENCE.AAD0395	RIPK1 AND NF-KAPPA B SIGNALING IN DYING CELLS DETERMINES CROSS-PRIMING OF CD8(+) T CELLS		CD8-ALPHA(+) DENDRITIC CELLS; APOPTOTIC CELLS; DEATH PATHWAYS; PROTEIN; IMMUNOGENICITY; IDENTIFICATION; RIPOPTOSOME; TOLERANCE; CASPASE-8; EXPOSURE	10.1126/science.aad0395	2015	131	299	1
SEIFERT L, 2016, NATURE DOI 10.1038/NATURE17403	THE NECROSOME PROMOTES PANCREATIC ONCOGENESIS VIA CXCL1 AND MINCLE-INDUCED IMMUNE SUPPRESSION		CELLS; CANCER; APOPTOSIS; MICE; RECEPTOR; TUMOR; CARCINOGENESIS; CHEMOTHERAPY; NEOPLASIA	10.1038/nature17403	2016	125	290	1
GALLUZZI L, 2018, CELL DEATH DIFFER DOI 10.1038/S41418-017-0012-4	MOLECULAR MECHANISMS OF CELL DEATH: RECOMMENDATIONS OF THE NOMENCLATURE COMMITTEE ON CELL DEATH 2018		NF-KAPPA-B; MITOCHONDRIAL PERMEABILITY TRANSITION; TUMOR-NECROSIS-FACTOR; NEUTROPHIL EXTRACELLULAR TRAPS; BCL-2 FAMILY-MEMBER; MIXED LINEAGE KINASE; NONCANONICAL INFLAMMASOME ACTIVATION; LYSOSOMAL MEMBRANE PERMEABILIZATION; GLUTATHIONE-PEROXIDASE 4; CYTOCHROME-C RELEASE	10.1038/s41418-017-0012-4	2018	169	1899	1
GONG YT, 2019, MOL CANCER DOI 10.1186/S12943-019-1029-8	THE ROLE OF NECROPTOSIS IN CANCER BIOLOGY AND THERAPY	NECROPTOSIS; AUTOPHAGY; APOPTOSIS; RECEPTOR-INTERACTING PROTEIN KINASE (RIPK); MIXED LINEAGE KINASE DOMAIN-LIKE PSEUDOKINASE (MLKL); METASTASIS; IMMUNOSUPPRESSION; THERAPEUTICS	MIXED LINEAGE KINASE; DOMAIN-LIKE PROTEIN; RECEPTOR-INTERACTING PROTEIN; KAPPA-B ACTIVATION; INDUCED CELL-DEATH; PROGRAMMED NECROSIS; DEUBIQUITINATING ENZYME; DEPENDENT NECROPTOSIS; TRIGGERS NECROPTOSIS; MOLECULAR-MECHANISMS	10.1186/s12943-019-1029-8	2019	177	266	1
