# Supplementary material for: Global publication trends and research trends of necroptosis application in tumor: A bibliometric analysis
Source: Front Pharmacol. 2023 Apr 24;14:1112484. doi: 10.3389/fphar.2023.1112484 (PMC10164947; doi:10.3389/fphar.2023.1112484)
Supplement: Supplementary file 4 [file DataSheet1.XLSX]

## Sheet: dataset
FN Clarivate Analytics Web of Science
VR 1.0
PT J
AU Huang	XB
Xiao	F
Li	Y
Qian	WB
Ding	W
Ye	XJ
AF Huang	Xianbo
Xiao	Feng
Li	Yuan
Qian	Wenbin
Ding	Wei
Ye	Xiujin
TI Bypassing drug resistance by triggering necroptosis: recent advances in
mechanisms and its therapeutic exploitation in leukemia
SO JOURNAL OF EXPERIMENTAL & CLINICAL CANCER RESEARCH
LA English
DT Review
DE Necroptosis; Leukemia; Apoptosis resistance; RIPK1; RIPK3; MLKL
ID ACUTE LYMPHOBLASTIC-LEUKEMIA; MIXED LINEAGE KINASE; DOMAIN-LIKE PROTEIN;
CHRONIC LYMPHOCYTIC-LEUKEMIA; CELL-DEATH; APOPTOSIS PROTEINS;
TUMOR-NECROSIS; PROGRAMMED NECROSIS; PHASE-I; MOLECULAR-MECHANISMS
AB Resistance to regulated cell death is one of the hallmarks of human cancers; it maintains cell survival and significantly limits the effectiveness of conventional drug therapy. Leukemia represents a class of hematologic malignancies that is characterized by dysregulation of cell death pathways and treatment-related resistance. As the majority of chemotherapeutic and targeted drugs kill leukemi…	the observed resistance indicates the need for novel therapeutic strategies to reactivate nonapoptotic cell death programs in refractory leukemia. Necroptosis is a regulated form of necrosis that is precisely modulated by intracellular signaling pathways and thus provides potential molecular targets for rational therapeutic intervention. Indeed	accumulating evidence indicates that many current antitumor agents can activate necroptotic pathways and thereby induce leukemia cell death. Elucidation of the complete regulatory mechanism of necroptosis is expected to accelerate the development of novel therapeutic strategies for overcoming apoptosis resistance in leukemia. Here	we review the latest research advances in the regulatory mechanisms of necroptosis and summarize the progression of necroptosis-based therapeutic strategies in leukemia.
C1 [Huang	Xianbo; Xiao	Feng; Qian	Wenbin; Ye	Xiujin] Zhejiang Univ	Affiliated Hosp 1	Coll Med	Dept Hematol	79 Qingchun Rd	Hangzhou 310003	Zhejiang	Peoples R China.
[Xiao	Feng; Qian	Wenbin] Zhejiang Univ	Affiliated Hosp 1	Malignant Lymphoma Diag & Therapy Ctr	Coll Med	Hangzhou 310003	Zhejiang	Peoples R China.
[Ding	Wei] Zhejiang Univ	Affiliated Hosp 1	Coll Med	Dept Pathol	79 Qingchun Rd	Hangzhou 310003	Zhejiang	Peoples R China.
[Li	Yuan] First Hosp Jiaxing	Inst Hematol	Jiaxing 314000	Peoples R China.
RP Ye	XJ (corresponding author)	Zhejiang Univ	Affiliated Hosp 1	Coll Med	Dept Hematol	79 Qingchun Rd	Hangzhou 310003	Zhejiang	Peoples R China.; Ding	W (corresponding author)	Zhejiang Univ	Affiliated Hosp 1	Coll Med	Dept Pathol	79 Qingchun Rd	Hangzhou 310003	Zhejiang	Peoples R China.
EM 1181010@zju.edu.cn; yxjsunny@zju.edu.cn
FU Funds of Science Technology Department of Zhejiang Province
[2016C33137]; Funds of Health Department of Zhejiang Province
[2016KYB095	2019KY693]; Funds of Education Department of Zhejiang
Province [Y201636714	Y201635961]
FX We are grateful for financial support from the Funds of Science
Technology Department of Zhejiang Province (No. 2016C33137)	Funds of
Health Department of Zhejiang Province (No. 2016KYB095 and No.
2019KY693)	and Funds of Education Department of Zhejiang Province (No.
Y201636714 and No. Y201635961).
CR Alharbi RA	2013	LEUKEMIA	V27	P1000	DOI 10.1038/leu.2012.356
Alharbi RA	2017	ONCOTARGET	V8	P89566	DOI 10.18632/oncotarget.20023
Amaravadi RK	2015	MOL CANCER THER	V14	P2569	DOI 10.1158/1535-7163.MCT-15-0475
Bedford L	2011	NAT REV DRUG DISCOV	V10	P29	DOI 10.1038/nrd3321
BERGHE TV	2017	ONCOTARGET	V8	P1	DOI DOI 10.18632/ONCOTARGET.13926
Bittner S	2017	CELL DEATH DIS	V8	DOI 10.1038/cddis.2017.355
Bonapace L	2010	J CLIN INVEST	V120	P1310	DOI 10.1172/JCI39987
Brumatti G	2016	SCI TRANSL MED	V8	DOI 10.1126/scitranslmed.aad3099
BUDEL LM	1989	BLOOD	V74	P565
Bullinger L	2007	BLOOD	V110	P1291	DOI 10.1182/blood-2006-10-049783
Cai ZY	2014	NAT CELL BIOL	V16	P55	DOI 10.1038/ncb2883
Canli O	2016	BLOOD	V127	P139	DOI 10.1182/blood-2015-06-654194
Chan FKM	2003	J BIOL CHEM	V278	P51613	DOI 10.1074/jbc.M305633200
Chen WZ	2013	J BIOL CHEM	V288	P16247	DOI 10.1074/jbc.M112.435545
Chen X	2014	CELL RES	V24	P105	DOI 10.1038/cr.2013.171
Cho Y	2009	CELL	V137	P1112	DOI 10.1016/j.cell.2009.05.037
Christofferson DE	2010	CURR OPIN CELL BIOL	V22	P263	DOI 10.1016/j.ceb.2009.12.003
Chromik J	2014	CANCER LETT	V344	P101	DOI 10.1016/j.canlet.2013.10.018
Condon SM	2014	J MED CHEM	V57	P3666	DOI 10.1021/jm500176w
Costa FB	2018	BIOMED PHARMACOTHER	V102	P481	DOI 10.1016/j.biopha.2018.02.120
Curran E	2015	BLOOD	V125	P3702	DOI 10.1182/blood-2014-11-551481
Danial NN	2004	CELL	V116	P205	DOI 10.1016/S0092-8674(04)00046-7
Daver N	2015	LANCET ONCOL	V16	P1582	DOI 10.1016/S1470-2045(15)00454-4
Degterev A	2005	NAT CHEM BIOL	V1	P112	DOI 10.1038/nchembio711
Dhuriya YK	2018	J NEUROINFLAMM	V15	DOI 10.1186/s12974-018-1235-0
Dickens LS	2012	MOL CELL	V47	P291	DOI 10.1016/j.molcel.2012.05.004
DiPersio JF	2015	CL LYMPH MYELOM LEUK	V15	P443	DOI 10.1016/j.clml.2015.02.020
Dondelinger Y	2013	CELL DEATH DIFFER	V20	P1381	DOI 10.1038/cdd.2013.94
Dondelinger Y	2017	NAT CELL BIOL	V19	P1237	DOI 10.1038/ncb3608
Dondelinger Y	2015	MOL CELL	V60	P63	DOI 10.1016/j.molcel.2015.07.032
Dondelinger Y	2014	CELL REP	V7	P971	DOI 10.1016/j.celrep.2014.04.026
Duprez L	2011	IMMUNITY	V35	P908	DOI 10.1016/j.immuni.2011.09.020
Ea CK	2006	MOL CELL	V22	P245	DOI 10.1016/j.molcel.2006.03.026
Eckelman BP	2006	EMBO REP	V7	P988	DOI 10.1038/sj.embor.7400795
Estey E	2006	LANCET	V368	P1894	DOI 10.1016/S0140-6736(06)69780-8
Fauster A	2015	CELL DEATH DIS	V6	DOI 10.1038/cddis.2015.130
Feldmann F	2017	ONCOTARGET	V8	P68208	DOI 10.18632/oncotarget.19919
Feng SS	2007	CELL SIGNAL	V19	P2056	DOI 10.1016/j.cellsig.2007.05.016
Feoktistova M	2011	MOL CELL	V43	P449	DOI 10.1016/j.molcel.2011.06.011
Fulda S	2006	ONCOGENE	V25	P4798	DOI 10.1038/sj.onc.1209608
Fulda S	2014	SEMIN CELL DEV BIOL	V35	P51	DOI 10.1016/j.semcdb.2014.07.002
Fulda S	2012	NAT REV DRUG DISCOV	V11	P109	DOI 10.1038/nrd3627
Fulda S	2009	BRIT J HAEMATOL	V145	P441	DOI 10.1111/j.1365-2141.2009.07603.x
Fulda S	2009	INT J CANCER	V124	P511	DOI 10.1002/ijc.24064
Gaither A	2007	CANCER RES	V67	P11493	DOI 10.1158/0008-5472.CAN-07-5173
Galluzzi L	2012	CELL DEATH DIFFER	V19	P107	DOI 10.1038/cdd.2011.96
Galluzzi L	2018	CELL DEATH DIFFER	V25	P486	DOI 10.1038/s41418-017-0012-4
Galluzzi L	2017	ANNU REV PATHOL-MECH	V12	P103	DOI 10.1146/annurev-pathol-052016-100247
Geng JF	2017	NAT COMMUN	V8	DOI 10.1038/s41467-017-00406-w
Gerges S	2016	CANCER LETT	V375	P127	DOI 10.1016/j.canlet.2016.02.040
Geserick P	2009	J CELL BIOL	V187	P1037	DOI 10.1083/jcb.200904158
Goodall ML	2016	DEV CELL	V37	P337	DOI 10.1016/j.devcel.2016.04.018
Grootjans S	2017	CELL DEATH DIFFER	V24	P1184	DOI 10.1038/cdd.2017.65
Guchelaar HJ	1998	CANCER CHEMOTH PHARM	V42	P77	DOI 10.1007/s002800050788
Gupta K	2014	CANCER METAST REV	V33	P183	DOI 10.1007/s10555-013-9464-2
Hanahan D	2011	CELL	V144	P646	DOI 10.1016/j.cell.2011.02.013
Harris PA	2017	J MED CHEM	V60	P1247	DOI 10.1021/acs.jmedchem.6b01751
He SD	2011	P NATL ACAD SCI USA	V108	P20054	DOI 10.1073/pnas.1116302108
Hildebrand JM	2014	P NATL ACAD SCI USA	V111	P15072	DOI 10.1073/pnas.1408987111
Hilden JM	2006	BLOOD	V108	P441	DOI 10.1182/blood-2005-07-3011
Hird AW	2015	EXPERT OPIN THER PAT	V25	P755	DOI 10.1517/13543776.2015.1041922
Hitomi JI	2008	CELL	V135	P1311	DOI 10.1016/j.cell.2008.10.044
Hogge DE	1998	BLOOD	V92	P589
Holleman A	2004	NEW ENGL J MED	V351	P533	DOI 10.1056/NEJMoa033513
Horita H	2008	PLOS ONE	V3	DOI 10.1371/journal.pone.0003909
Huang CJ	2013	PLOS ONE	V8	DOI 10.1371/journal.pone.0066326
Huang DL	2017	MOL CELL BIOL	V37	DOI 10.1128/MCB.00497-16
Huang Z	2015	CELL HOST MICROBE	V17	P229	DOI 10.1016/j.chom.2015.01.002
Hughes MA	2009	MOL CELL	V35	P265	DOI 10.1016/j.molcel.2009.06.012
Iannielli A	2018	CELL REP	V22	P2066	DOI 10.1016/j.celrep.2018.01.089
Infante JR	2014	J CLIN ONCOL	V32	P3103	DOI 10.1200/JCO.2013.52.3993
Jaco I	2017	MOL CELL	V66	P698	DOI 10.1016/j.molcel.2017.05.003
Jiao DL	2018	CELL RES	V28	P868	DOI 10.1038/s41422-018-0058-y
Kaczmarek A	2013	IMMUNITY	V38	P209	DOI 10.1016/j.immuni.2013.02.003
Kaiser WJ	2013	J BIOL CHEM	V288	P31268	DOI 10.1074/jbc.M113.462341
Kaushik V	2018	CANCERS	V10	DOI 10.3390/cancers10100360
KERR JFR	1972	BRIT J CANCER	V26	P239	DOI 10.1038/bjc.1972.33
Krysko DV	2012	NAT REV CANCER	V12	P860	DOI 10.1038/nrc3380
Lalaoui N	2015	SEMIN CELL DEV BIOL	V39	P63	DOI 10.1016/j.semcdb.2015.02.003
Laukens B	2011	NEOPLASIA	V13	P971	DOI 10.1593/neo.11610
Legarda-Addison D	2009	CELL DEATH DIFFER	V16	P1279	DOI 10.1038/cdd.2009.41
Li HX	2006	J BIOL CHEM	V281	P13636	DOI 10.1074/jbc.M600620200
Li JX	2014	CELL DEATH DIS	V5	DOI 10.1038/cddis.2014.241
Li JX	2012	CELL	V150	P339	DOI 10.1016/j.cell.2012.06.019
Li L	2004	SCIENCE	V305	P1471	DOI 10.1126/science.1098231
Lin J	2016	NATURE	V540	P124	DOI 10.1038/nature20558
Lin Y	1999	GENE DEV	V13	P2514	DOI 10.1101/gad.13.19.2514
Linkermann A	2014	NEW ENGL J MED	V370	P455	DOI 10.1056/NEJMra1310050
Liu JZ	2016	ONCOTARGET	V7	P4841	DOI 10.18632/oncotarget.6739
Liu P	2012	LEUKEMIA	V26	P1293	DOI 10.1038/leu.2011.357
Liu X	2016	CELL DEATH DIS	V7	DOI 10.1038/cddis.2016.197
Locatelli F	2012	BLOOD	V120	P2807	DOI 10.1182/blood-2012-02-265884
Loeder S	2009	CANCER RES	V69	P8977	DOI 10.1158/0008-5472.CAN-09-2604
Long JS	2012	ONCOGENE	V31	P5045	DOI 10.1038/onc.2012.7
Luck SC	2011	LEUKEMIA	V25	P1728	DOI 10.1038/leu.2011.154
Maas C	2013	CELL DEATH DIS	V4	DOI 10.1038/cddis.2013.305
Mandal P	2014	MOL CELL	V56	P481	DOI 10.1016/j.molcel.2014.10.021
McComb S	2016	SCI TRANSL MED	V8	DOI 10.1126/scitranslmed.aad2986
McQuade T	2013	BIOCHEM J	V456	P409	DOI 10.1042/BJ20130860
Melo MN	2009	NAT REV MICROBIOL	V7	P245	DOI 10.1038/nrmicro2095
Menon MB	2017	NAT CELL BIOL	V19	P1248	DOI 10.1038/ncb3614
Micheau O	2001	MOL CELL BIOL	V21	P5299	DOI 10.1128/MCB.21.16.5299-5305.2001
Mocarski ES	2015	VIROLOGY	V479	P160	DOI 10.1016/j.virol.2015.03.016
Montazami N	2015	CELL MOL BIOL	V61	P70
Moquin DM	2013	PLOS ONE	V8	DOI 10.1371/journal.pone.0076841
Moreno-Gonzalez G	2016	AM J RESP CRIT CARE	V194	P415	DOI 10.1164/rccm.201510-2106CI
Moriwaki K	2016	J BIOL CHEM	V291	P5948	DOI 10.1074/jbc.M115.700997
Moulin M	2012	EMBO J	V31	P1679	DOI 10.1038/emboj.2012.18
Murphy JM	2014	EMBO REP	V15	P155	DOI 10.1002/embr.201337970
Murphy JM	2013	IMMUNITY	V39	P443	DOI 10.1016/j.immuni.2013.06.018
Newton K	2016	NATURE	V540	P129	DOI 10.1038/nature20559
Ng KP	2012	NAT MED	V18	P521	DOI 10.1038/nm.2713
O'Hare T	2013	CANCER RES	V73	P3356	DOI 10.1158/0008-5472.CAN-12-3904
Oberst A	2016	FEBS J	V283	P2616	DOI 10.1111/febs.13520
Ofengeim D	2013	NAT REV MOL CELL BIO	V14	P727	DOI 10.1038/nrm3683
Pasparakis M	2015	NATURE	V517	P311	DOI 10.1038/nature14191
Philchenkov Alex	2016	Critical Reviews in Oncogenesis	V21	P185	DOI 10.1615/CritRevOncog.2016017032
Philipp S	2015	CELL COMMUN SIGNAL	V13	DOI 10.1186/s12964-015-0103-0
Polyak K	1997	NATURE	V389	P300	DOI 10.1038/38525
Rai KR	2003	NEW ENGL J MED	V348	P1797	DOI 10.1056/NEJMe030032
Rebsamen M	2009	EMBO REP	V10	P916	DOI 10.1038/embor.2009.109
Roberts AW	2016	NEW ENGL J MED	V374	P311	DOI 10.1056/NEJMoa1513257
Robinson BW	2008	BRIT J HAEMATOL	V141	P827	DOI 10.1111/j.1365-2141.2008.07100.x
Rohde K	2017	CELL DEATH DIFFER	V24	P83	DOI 10.1038/cdd.2016.102
Ros U	2017	CELL REP	V19	P175	DOI 10.1016/j.celrep.2017.03.024
Rozovski U	2014	CANCER LETT	V352	P4	DOI 10.1016/j.canlet.2013.07.013
Safferthal C	2017	ONCOGENE	V36	P1487	DOI 10.1038/onc.2016.310
Salomoni P	2009	AUTOPHAGY	V5	P1050	DOI 10.4161/auto.5.7.9509
Schenk B	2015	ONCOGENE	V34	P5796	DOI 10.1038/onc.2015.35
Siegel RL	2017	CA-CANCER J CLIN	V67	P7	DOI 10.3322/caac.21387
Silke J	2011	CURR OPIN IMMUNOL	V23	P620	DOI 10.1016/j.coi.2011.08.002
Srikrishna G	2009	NEOPLASIA	V11	P615	DOI 10.1593/neo.09284
Steinhart L	2013	CELL DEATH DIS	V4	DOI 10.1038/cddis.2013.320
Steinwascher S	2015	CANCER LETT	V366	P32	DOI 10.1016/j.canlet.2015.05.020
Sun LM	2012	CELL	V148	P213	DOI 10.1016/j.cell.2011.11.031
Takahashi N	2012	CELL DEATH DIS	V3	DOI 10.1038/cddis.2012.176
Tamm I	2000	CLIN CANCER RES	V6	P1796
Taylor RC	2008	NAT REV MOL CELL BIO	V9	P231	DOI 10.1038/nrm2312
Tenev T	2011	MOL CELL	V43	P432	DOI 10.1016/j.molcel.2011.06.006
Terpstra W	1997	BLOOD	V90	P3735	DOI 10.1182/blood.V90.9.3735
Thapa RJ	2013	P NATL ACAD SCI USA	V110	pE3109	DOI 10.1073/pnas.1301218110
Tsuchiya Y	2015	INT J MOL SCI	V16	P30321	DOI 10.3390/ijms161226232
Tummers B	2017	IMMUNOL REV	V277	P76	DOI 10.1111/imr.12541
Upton JW	2012	CELL HOST MICROBE	V11	P290	DOI [10.1016/j.chom.2019.09.004	10.1016/j.chom.2012.01.016]
Upton JW	2010	CELL HOST MICROBE	V7	P302	DOI 10.1016/j.chom.2010.03.006
Urtishak KA	2013	BLOOD	V121	P2689	DOI 10.1182/blood-2012-04-425033
Vanden Berghe T	2015	MOL CELL ONCOL	V2	DOI 10.4161/23723556.2014.975093
Vanden Berghe T	2014	NAT REV MOL CELL BIO	V15	P134	DOI 10.1038/nrm3737
Vandenabeele P	2010	NAT REV MOL CELL BIO	V11	P700	DOI 10.1038/nrm2970
Vanlangenakker N	2012	CELL DEATH DIFFER	V19	P75	DOI 10.1038/cdd.2011.164
Varfolomeev E	2007	CELL	V131	P669	DOI 10.1016/j.cell.2007.10.030
Vince JE	2007	CELL	V131	P682	DOI 10.1016/j.cell.2007.10.037
Walczak H	2013	CSH PERSPECT BIOL	V5	DOI 10.1101/cshperspect.a008698
Wang HY	2014	MOL CELL	V54	P133	DOI 10.1016/j.molcel.2014.03.003
Wang L	2008	CELL	V133	P693	DOI 10.1016/j.cell.2008.03.036
Wang X	2014	P NATL ACAD SCI USA	V111	P15438	DOI 10.1073/pnas.1412767111
Wright A	2007	DEV CELL	V13	P705	DOI 10.1016/j.devcel.2007.09.007
Wu JF	2013	CELL RES	V23	P994	DOI 10.1038/cr.2013.91
Wu W	2016	ONCOTARGET	V7	P21631	DOI 10.18632/oncotarget.7795
Wu W	2012	CRIT REV ONCOL HEMAT	V82	P249	DOI 10.1016/j.critrevonc.2011.08.004
Wyllie A H	1980	Int Rev Cytol	V68	P251
Xie T	2013	CELL REP	V5	P70	DOI 10.1016/j.celrep.2013.08.044
Yang QH	2004	J BIOL CHEM	V279	P16963	DOI 10.1074/jbc.M401253200
Yu Y	2015	MOL CELL ONCOL	V2	DOI 10.1080/23723556.2015.1054549
Zhang Q	2010	NATURE	V464	P104	DOI 10.1038/nature08780
Zhang T	2016	NAT MED	V22	P175	DOI 10.1038/nm.4017
Zhang YY	2017	NAT COMMUN	V8	DOI 10.1038/ncomms14329
Zong WX	2004	GENE DEV	V18	P1272	DOI 10.1101/gad.1199904
NR 168
TC 20
Z9 21
U1 1
U2 9
PU BMC
PI LONDON
PA CAMPUS	4 CRINAN ST	LONDON N1 9XW	ENGLAND
SN 1756-9966
J9 J EXP CLIN CANC RES
JI J. Exp. Clin. Cancer Res.
PD DEC 12
PY 2018
VL 37
AR 310
DI 10.1186/s13046-018-0976-z
PG 15
WC Oncology
WE Science Citation Index Expanded (SCI-EXPANDED)
SC Oncology
GA HE1LU
UT WOS:000453033700003
PM 30541583
OA Green Published	gold
DA 2022-09-16
ER
PT J
AU Mezzatesta	C
Bornhauser	BC
AF Mezzatesta	Caterina
Bornhauser	Beat C.
TI Exploiting Necroptosis for Therapy of Acute Lymphoblastic Leukemia
SO FRONTIERS IN CELL AND DEVELOPMENTAL BIOLOGY
LA English
DT Review
DE necroptosis; leukemia; drug resistance; necroptotic compounds; apoptosis
dysregulation
ID CELL-DEATH PATHWAYS; KINASE DOMAIN-LIKE; APOPTOSIS RESISTANCE;
MULTIPLE-MYELOMA; CLONAL EVOLUTION; DRUG-RESISTANCE; SMAC MIMETICS;
CANCER-CELLS; CHILDHOOD; INHIBITOR
AB Escape from chemotherapy-induced apoptosis is a hallmark of drug resistance in cancer. The recent identification of alternative programmed cell death pathways opens up for possibilities to circumvent the apoptotic blockade in drug resistant cancer and eliminate malignant cells. Indeed	we have recently shown that programmed necrosis	termed necroptosis	could be triggered to induce cell death in a subgroup of primary acute lymphoblastic leukemia (ALL) including highly refractory relapsed cases. In this review we focus on molecular mechanisms that drive drug resistance in ALL of childhood and discuss the potential of necroptosis activation to eradicate resistant disease.
C1 [Bornhauser	Beat C.] Univ Childrens Hosp Zurich	Dept Oncol	Zurich	Switzerland.
Univ Childrens Hosp Zurich	Childrens Res Ctr	Zurich	Switzerland.
RP Bornhauser	BC (corresponding author)	Univ Childrens Hosp Zurich	Dept Oncol	Zurich	Switzerland.
EM beat.bornhauser@kispi.uzh.ch
RI Bornhauser	Beat/M-4437-2014
OI Bornhauser	Beat/0000-0003-2890-3191
FU Krebsforschung Schweiz [KFS-4384-02-2018]; Mach-Gaensslen Foundation;
UZH Forschungskredit
FX The authors would like to acknowledge the following funding sources:
Krebsforschung Schweiz (KFS-4384-02-2018)	the Mach-Gaensslen
Foundation	and the UZH Forschungskredit.
CR Aaes TL	2016	CELL REP	V15	P274	DOI 10.1016/j.celrep.2016.03.037
Batista A	2011	EXP HEMATOL	V39	P457	DOI 10.1016/j.exphem.2011.01.005
Bertrand MJM	2008	MOL CELL	V30	P689	DOI 10.1016/j.molcel.2008.05.014
Beug ST	2017	NAT COMMUN	V8	DOI 10.1038/ncomms14278
Bhojwani D	2013	LANCET ONCOL	V14	pE205	DOI 10.1016/S1470-2045(12)70580-6
Bittner S	2017	CELL DEATH DIS	V8	DOI 10.1038/cddis.2017.355
Bonapace L	2010	J CLIN INVEST	V120	P1310	DOI 10.1172/JCI39987
Bornhauser BC	2007	BLOOD	V110	P2084	DOI 10.1182/blood-2006-12-060970
Brouckaert G	2004	MOL BIOL CELL	V15	P1089	DOI 10.1091/mbc.E03-09-0668
Brumatti G	2016	SCI TRANSL MED	V8	DOI 10.1126/scitranslmed.aad3099
Campbell KJ	2010	BLOOD	V116	P3197	DOI 10.1182/blood-2010-04-281071
Chan LN	2017	NATURE	V542	P479	DOI 10.1038/nature21076
Chonghaile TN	2014	CANCER DISCOV	V4	P1074	DOI 10.1158/2159-8290.CD-14-0353
Chonghaile TN	2011	SCIENCE	V334	P1129	DOI 10.1126/science.1206727
Choudhary GS	2015	CELL DEATH DIS	V6	DOI 10.1038/cddis.2014.525
Chromik J	2014	CANCER LETT	V344	P101	DOI 10.1016/j.canlet.2013.10.018
Degterev A	2005	NAT CHEM BIOL	V1	P112	DOI 10.1038/nchembio711
Dondelinger Y	2014	CELL REP	V7	P971	DOI 10.1016/j.celrep.2014.04.026
Dougan SK	2018	IMMUNOTHERAPY-UK	V10	P787	DOI 10.2217/imt-2017-0185
Dunai ZA	2012	PLOS ONE	V7	DOI 10.1371/journal.pone.0041945
Egle A	2004	P NATL ACAD SCI USA	V101	P6164	DOI 10.1073/pnas.0401471101
Fischer U	2015	NAT GENET	V47	P1020	DOI 10.1038/ng.3362
Frismantas V	2017	BLOOD	V129	pE26	DOI 10.1182/blood-2016-09-738070
Fruman DA	2017	CELL	V170	P605	DOI 10.1016/j.cell.2017.07.029
Fu ZZ	2013	BMC CANCER	V13	DOI 10.1186/1471-2407-13-580
Fulda S	2015	CLIN CANCER RES	V21	P5030	DOI 10.1158/1078-0432.CCR-15-0365
Gerges S	2016	CANCER LETT	V375	P127	DOI 10.1016/j.canlet.2016.02.040
Goodall ML	2016	DEV CELL	V37	P337	DOI 10.1016/j.devcel.2016.04.018
Grassilli E	2013	CLIN CANCER RES	V19	P3820	DOI 10.1158/1078-0432.CCR-12-3289
Han WD	2007	MOL CANCER THER	V6	P1641	DOI 10.1158/1535-7163.MCT-06-0511
Hannes S	2016	CANCER LETT	V380	P31	DOI 10.1016/j.canlet.2016.05.036
He GW	2017	J EXP MED	V214	P1655	DOI 10.1084/jem.20160442
He W	2014	ONCOGENE	V33	P3004	DOI 10.1038/onc.2013.256
Hockendorf U	2016	CANCER CELL	V30	P75	DOI 10.1016/j.ccell.2016.06.002
Huang DL	2017	MOL CELL BIOL	V37	DOI 10.1128/MCB.00497-16
Hundsdoerfer P	2010	PEDIATR BLOOD CANCER	V55	P260	DOI 10.1002/pbc.22541
Kaczmarek A	2013	IMMUNITY	V38	P209	DOI 10.1016/j.immuni.2013.02.003
Kearney CJ	2015	CELL DEATH DIFFER	V22	P1313	DOI 10.1038/cdd.2014.222
Khanna A	2018	CLIN EXP MED	V18	P221	DOI 10.1007/s10238-017-0478-x
Kharaziha P	2015	ONCOTARGET	V6	P37066	DOI 10.18632/oncotarget.5797
Konopleva M	2016	CANCER DISCOV	V6	P1106	DOI 10.1158/2159-8290.CD-16-0313
Lalaoui Najoua	2018	F1000Res	V7	DOI 10.12688/f1000research.16439.1
Lalaoui N	2016	CANCER CELL	V29	P145	DOI 10.1016/j.ccell.2016.01.006
Letai A	2004	CANCER CELL	V6	P241	DOI 10.1016/j.ccr.2004.07.011
Leverson JD	2015	CELL DEATH DIS	V6	DOI 10.1038/cddis.2014.561
Liu Y	2017	NAT GENET	V49	P1211	DOI 10.1038/ng.3909
Lohmann C	2009	J IMMUNOL	V182	P4538	DOI 10.4049/jimmunol.0803989
Gomes AM	2014	HAEMATOLOGICA	V99	P1062	DOI 10.3324/haematol.2013.096438
Marke R	2016	LEUKEMIA	V30	P1599	DOI 10.1038/leu.2015.359
McCabe KE	2014	CELL DEATH DIS	V5	DOI 10.1038/cddis.2014.448
McComb S	2016	SCI TRANSL MED	V8	DOI 10.1126/scitranslmed.aad2986
Meng XB	2010	BRIT J HAEMATOL	V148	P487	DOI 10.1111/j.1365-2141.2009.07988.x
Metzig MO	2016	ONCOGENE	V35	P3399	DOI 10.1038/onc.2015.398
Michie J	2019	CANCER IMMUNOL RES	V7	P183	DOI 10.1158/2326-6066.CIR-18-0428
Mullighan CG	2008	SCIENCE	V322	P1377	DOI 10.1126/science.1164266
Mullighan CG	2007	NATURE	V446	P758	DOI 10.1038/nature05690
Muschen M	2018	NAT REV CANCER	V18	P103	DOI 10.1038/nrc.2017.111
Pasparakis M	2015	NATURE	V517	P311	DOI 10.1038/nature14191
Peirs S	2014	BLOOD	V124	P3738	DOI 10.1182/blood-2014-05-574566
Peltzer N	2016	TRENDS CELL BIOL	V26	P445	DOI 10.1016/j.tcb.2016.01.006
Pui CH	2015	J CLIN ONCOL	V33	P2938	DOI 10.1200/JCO.2014.59.1636
RAIMONDI SC	1993	BLOOD	V82	P576
Ramsey HE	2018	CANCER DISCOV	V8	P1566	DOI 10.1158/2159-8290.CD-18-0140
Richmond J	2016	CANCER RES	V76	P4579	DOI 10.1158/0008-5472.CAN-16-0523
Richter-Pechanska P	2018	EMBO MOL MED	V10	DOI 10.15252/emmm.201809443
Rohde K	2017	CELL DEATH DIFFER	V24	P83	DOI 10.1038/cdd.2016.102
Ryan J	2016	BIOL CHEM	V397	P671	DOI 10.1515/hsz-2016-0107
Ryan J	2013	METHODS	V61	P156	DOI 10.1016/j.ymeth.2013.04.006
Safferthal C	2017	ONCOGENE	V36	P1487	DOI 10.1038/onc.2016.310
Schrappe M	2013	KLIN PADIATR	V225	pS62	DOI 10.1055/s-0033-1337966
Steinhart L	2013	CELL DEATH DIS	V4	DOI 10.1038/cddis.2013.320
Steinwascher S	2015	CANCER LETT	V366	P32	DOI 10.1016/j.canlet.2015.05.020
STRASSER A	1990	NATURE	V348	P331	DOI 10.1038/348331a0
Swanson PJ	2004	J IMMUNOL	V172	P6684	DOI 10.4049/jimmunol.172.11.6684
Tamm I	2004	CLIN CANCER RES	V10	P3737	DOI 10.1158/1078-0432.CCR-03-0642
Touzeau C	2016	LEUKEMIA	V30	P761	DOI 10.1038/leu.2015.184
Tzoneva G	2018	NATURE	V553	P511	DOI 10.1038/nature25186
Tzoneva G	2013	NAT MED	V19	P368	DOI 10.1038/nm.3078
Vanden Berghe T	2014	NAT REV MOL CELL BIO	V15	P134	DOI 10.1038/nrm3737
Varfolomeev E	2008	J BIOL CHEM	V283	P24295	DOI 10.1074/jbc.C800128200
Wada N	2015	INT J ONCOL	V46	P963	DOI 10.3892/ijo.2014.2804
Wang HY	2014	MOL CELL	V54	P133	DOI 10.1016/j.molcel.2014.03.003
Wang Z	2018	PATHOL RES PRACT	V214	P1749	DOI 10.1016/j.prp.2018.09.002
Wegner KW	2017	TRENDS PHARMACOL SCI	V38	P202	DOI 10.1016/j.tips.2016.12.005
Wei G	2006	CANCER CELL	V10	P331	DOI 10.1016/j.ccr.2006.09.006
Wilson NS	2009	NAT IMMUNOL	V10	P348	DOI 10.1038/ni.1714
Wright A	2007	DEV CELL	V13	P705	DOI 10.1016/j.devcel.2007.09.007
Wu SJ	2016	ONCOL LETT	V11	P4123	DOI 10.3892/ol.2016.4529
Xia BQ	2016	CELL RES	V26	P517	DOI 10.1038/cr.2016.26
Xuan YY	2009	CANCER LETT	V274	P233	DOI 10.1016/j.canlet.2008.09.029
Yatim N	2015	SCIENCE	V350	P328	DOI 10.1126/science.aad0395
Zhao J	2012	P NATL ACAD SCI USA	V109	P5322	DOI 10.1073/pnas.1200012109
2018	J CLIN ONCOL	V36	P1240	DOI DOI 10.1200/JCO.2017.74.3617
NR 93
TC 5
Z9 5
U1 0
U2 6
PU FRONTIERS MEDIA SA
PI LAUSANNE
PA AVENUE DU TRIBUNAL FEDERAL 34	LAUSANNE	CH-1015	SWITZERLAND
SN 2296-634X
J9 FRONT CELL DEV BIOL
JI Front. Cell. Dev. Biol.
PD MAR 19
PY 2019
VL 7
AR 40
DI 10.3389/fcell.2019.00040
PG 8
WC Cell Biology; Developmental Biology
WE Science Citation Index Expanded (SCI-EXPANDED)
SC Cell Biology; Developmental Biology
GA HX2DE
UT WOS:000467201500001
PM 30941349
OA Green Published	gold
DA 2022-09-16
ER
PT J
AU Feldmann	F
Schenk	B
Martens	S
Vandenabeele	P
Fulda	S
AF Feldmann	Friederike
Schenk	Barbara
Martens	Sofie
Vandenabeele	Peter
Fulda	Simone
TI Sorafenib inhibits therapeutic induction of necroptosis in acute
leukemia cells
SO ONCOTARGET
LA English
DT Article
DE necroptosis; cell death; Sorafenib; Smac; leukemia
ID MIXED LINEAGE KINASE; BYPASSES APOPTOSIS RESISTANCE; MYELOID-LEUKEMIA;
DOMAIN-LIKE; DEATH; NECROSIS; RIP3; DOWNSTREAM; ACTIVATION; COMPLEX
AB Induction of necroptosis has emerged as an alternative approach to trigger programmed cell death	in particular in apoptosis-resistant cancer cells. Recent evidence suggests that kinase inhibitors targeting oncogenic B-RAF can also affect Receptor-interacting serine/threonine-protein kinase (RIP) 1 and RIP3. Sorafenib	a multi-targeting kinase inhibitor with activity against B-RAF	is used for the treatment of acute leukemia. In the present study	we therefore investigated whether Sorafenib interferes with therapeutic induction of necroptosis in acute leukemia. Here	we report that Sorafenib inhibits necroptotic signaling and cell death in two models of necroptosis in acute leukemia. Sorafenib significantly reduces Second mitochondria-derived activator of caspases (Smac) mimetic-induced necroptosis in apoptosis-resistant acute myeloid leukemia (AML) cells as well as Smac mimetic/Tumor Necrosis Factor (TNF)alpha-induced necroptosis in FADD-deficient acute lymp…	emphasizing the clinical relevance of our findings. Furthermore	Sorafenib blocks Smac mimetic-mediated phosphorylation of mixed-lineage kinase domain-like protein (MLKL) that marks its activation	indicating that Sorafenib targets components upstream of MLKL such as RIP1 and RIP3. Intriguingly	Sorafenib reduces the Smac mimetic/TNF alpha-stimulated interaction of RIP1 with RIP3 and MLKL	demonstrating that it interferes with the assembly of the necrosome complex. Importantly	Sorafenib significantly protects primary	patient-derived AML blasts from Smac mimetic-induced necroptosis. By demonstrating that Sorafenib limits the anti-leukemic activity of necroptosisinducing drugs in acute leukemia cells	our study has important implications for the use of Sorafenib in the treatment of acute leukemia.
C1 [Feldmann	Friederike; Schenk	Barbara; Fulda	Simone] Goethe Univ	Inst Expt Canc Res Pediat	Frankfurt	Germany.
[Feldmann	Friederike; Fulda	Simone] German Canc Consortium DKTK	Partner Site	Frankfurt	Germany.
[Feldmann	Friederike; Fulda	Simone] German Canc Res Ctr	Heidelberg	Germany.
[Martens	Sofie; Vandenabeele	Peter] VIB	Inflammat Res Ctr	Ghent	Belgium.
[Martens	Sofie; Vandenabeele	Peter] Univ Ghent	Dept Biomed Mol Biol	Ghent	Belgium.
RP Fulda	S (corresponding author)	Goethe Univ	Inst Expt Canc Res Pediat	Frankfurt	Germany.; Fulda	S (corresponding author)	German Canc Consortium DKTK	Partner Site	Frankfurt	Germany.; Fulda	S (corresponding author)	German Canc Res Ctr	Heidelberg	Germany.
EM simone.fulda@kgu.de
RI Vandenabeele	Peter/C-8597-2009; Vandenabeele	Peter/AAD-5793-2022
OI Vandenabeele	Peter/0000-0002-6669-8822; Fulda
Simone/0000-0002-0459-6417
FU BMBF; DFG [SFB815]; Wilhelm-Sander Stiftung; Belgian science policy
office (BELSPO) [IAP 7/32]; Methusalem grant [BOF09/01M00709
BOF16/MET_V/007]; Vlaams Instituut voor Biotechnologie (VIB); Ghent
University; Foundation against Cancer [2012188	FAF-F/2016/865]; Fonds
voor Wetenschappelijk Onderzoek Vlaanderen (FWO) [FWO G.0875.11	FWO
G.0A45.12N	FWO G.0787.13N	FWO G.0C37.14N	FWO G.0E04.16N]
FX This work has been partially supported by grants from the BMBF	the DFG
(SFB815) and the Wilhelm-Sander Stiftung (to S.F.) and a grant from the
Belgian science policy office (BELSPO) (IAP 7/32) and (to S.F. and
P.V.). Peter Vandenabeele is recipient of a Methusalem grant
(BOF09/01M00709 and BOF16/MET_V/007). Research in the Vandenabeele group
is supported by grants from the Vlaams Instituut voor Biotechnologie
(VIB)	from Ghent University (MRP	GROUP-ID consortium)	grants from the
'Foundation against Cancer' (2012188 and FAF-F/2016/865)	grants from
the Fonds voor Wetenschappelijk Onderzoek Vlaanderen (FWO) (FWO
G.0875.11	FWO G.0A45.12N	FWO G.0787.13N	FWO G.0C37.14N	FWO
G.0E04.16N).
CR Cho Y	2009	CELL	V137	P1112	DOI 10.1016/j.cell.2009.05.037
Chromik J	2014	CANCER LETT	V344	P101	DOI 10.1016/j.canlet.2013.10.018
Daver N	2015	LANCET ONCOL	V16	P1582	DOI 10.1016/S1470-2045(15)00454-4
Dondelinger Y	2014	CELL REP	V7	P971	DOI 10.1016/j.celrep.2014.04.026
Fakler M	2009	BLOOD	V113	P1710	DOI 10.1182/blood-2007-09-114314
Fauster A	2015	CELL DEATH DIS	V6	DOI 10.1038/cddis.2015.130
Fukudo M	2014	CLIN PHARMACOKINET	V53	P185	DOI 10.1007/s40262-013-0108-z
Fulda S	2000	BLOOD	V95	P301	DOI 10.1182/blood.V95.1.301.001k24_301_308
Fulda S	2014	SEMIN CELL DEV BIOL	V35	P51	DOI 10.1016/j.semcdb.2014.07.002
Fulda S	2013	CANCER BIOL THER	V14	P999	DOI 10.4161/cbt.26428
Fulda S	2012	NAT REV DRUG DISCOV	V11	P109	DOI 10.1038/nrd3627
Gerges S	2016	CANCER LETT	V375	P127	DOI 10.1016/j.canlet.2016.02.040
Harris PA	2008	J MED CHEM	V51	P4632	DOI 10.1021/jm800566m
He SD	2009	CELL	V137	P1100	DOI 10.1016/j.cell.2009.05.021
Juo P	1999	CELL GROWTH DIFFER	V10	P797
Kaiser WJ	2013	J BIOL CHEM	V288	P31268	DOI 10.1074/jbc.M113.462341
Kharaziha P	2015	ONCOTARGET	V6	P37066	DOI 10.18632/oncotarget.5797
Laukens B	2011	NEOPLASIA	V13	P971	DOI 10.1593/neo.11610
Lee L	2012	CLIN MED INSIGHTS-ON	V6	DOI 10.4137/CMO.S7262
Li JX	2014	CELL DEATH DIS	V5	DOI 10.1038/cddis.2014.241
Locatelli SL	2014	LEUKEMIA	V28	P1861	DOI 10.1038/leu.2014.81
Mandal P	2014	MOL CELL	V56	P481	DOI 10.1016/j.molcel.2014.10.021
Martens S	2017	CELL DEATH DIS	V8	DOI 10.1038/cddis.2017.298
Miller GD	2014	BIOL-TARGETS THER	V8	P243	DOI 10.2147/BTT.S50734
Morgan MJ	2015	BMB REP	V48	P303	DOI 10.5483/BMBRep.2015.48.6.068
Najjar M	2015	CELL REP	V10	P1850	DOI 10.1016/j.celrep.2015.02.052
Nugues AL	2014	CELL DEATH DIS	V5	DOI 10.1038/cddis.2014.347
O'Hare T	2009	CANCER CELL	V16	P401	DOI 10.1016/j.ccr.2009.09.028
Oberst A	2011	NATURE	V471	P363	DOI 10.1038/nature09852
Ramirez-Labrada A	2015	CLIN TRANSL ONCOL	V17	P121	DOI 10.1007/s12094-014-1201-y
Richly H	2006	ANN ONCOL	V17	P866	DOI 10.1093/annonc/mdl017
Rohde K	2017	CELL DEATH DIFFER	V24	P83	DOI 10.1038/cdd.2016.102
Safferthal C	2017	ONCOGENE	V36	P1487	DOI 10.1038/onc.2016.310
Schenk B	2015	ONCOGENE	V34	P5796	DOI 10.1038/onc.2015.35
Schult C	2010	BMC CANCER	V10	DOI 10.1186/1471-2407-10-560
Steinhart L	2013	CELL DEATH DIS	V4	DOI 10.1038/cddis.2013.320
Steinwascher S	2015	CANCER LETT	V366	P32	DOI 10.1016/j.canlet.2015.05.020
Sun LM	2012	CELL	V148	P213	DOI 10.1016/j.cell.2011.11.031
Vanden Berghe T	2014	NAT REV MOL CELL BIO	V15	P134	DOI 10.1038/nrm3737
Varfolomeev E	2007	CELL	V131	P669	DOI 10.1016/j.cell.2007.10.030
Vince JE	2007	CELL	V131	P682	DOI 10.1016/j.cell.2007.10.037
Wang HY	2014	MOL CELL	V54	P133	DOI 10.1016/j.molcel.2014.03.003
Wilhelm S	2006	NAT REV DRUG DISCOV	V5	P835	DOI 10.1038/nrd2130
Xie F	2014	CELL DEATH DIS	V5	pe1006
Xie T	2013	STRUCTURE	V21	P493	DOI 10.1016/j.str.2013.01.016
Zhang DW	2009	SCIENCE	V325	P332	DOI 10.1126/science.1172308
Zhang W	2008	LEUKEMIA	V22	P808	DOI 10.1038/sj.leu.2405098
Zhang WG	2008	JNCI-J NATL CANCER I	V100	P184	DOI 10.1093/jnci/djm328
Zhao J	2012	P NATL ACAD SCI USA	V109	P5322	DOI 10.1073/pnas.1200012109
NR 49
TC 18
Z9 19
U1 0
U2 9
PU IMPACT JOURNALS LLC
PI ORCHARD PARK
PA 6666 E QUAKER ST	STE 1	ORCHARD PARK	NY 14127 USA
EI 1949-2553
J9 ONCOTARGET
JI Oncotarget
PD SEP 15
PY 2017
VL 8
IS 40
BP 68208
EP 68220
PG 13
WC Oncology; Cell Biology
WE Science Citation Index Expanded (SCI-EXPANDED)
SC Oncology; Cell Biology
GA FG9WL
UT WOS:000410790500117
PM 28978109
OA Green Published	Green Submitted	gold
DA 2022-09-16
ER
PT J
AU Liu	P
Xu	B
Shen	W
Zhu	H
Wu	W
Fu	Y
Chen	H
Dong	H
Zhu	Y
Miao	K
Xu	W
Li	J
AF Liu	P.
Xu	B.
Shen	W.
Zhu	H.
Wu	W.
Fu	Y.
Chen	H.
Dong	H.
Zhu	Y.
Miao	K.
Xu	W.
Li	J.
TI Dysregulation of TNF alpha-induced necroptotic signaling in chronic
lymphocytic leukemia: suppression of CYLD gene by LEF1
SO LEUKEMIA
LA English
DT Article
DE chronic lymphocytic leukemia; necroptosis; LEF1; CYLD
ID NONAPOPTOTIC CELL-DEATH; KAPPA-B ACTIVATION; IN-VITRO; NECROSIS;
PATHWAY; EXPRESSION; APOPTOSIS; IDENTIFICATION; INHIBITION; MECHANISMS
AB Impaired cell death program has been noted as one of the hallmarks of chronic lymphocytic leukemia (CLL) and contributes to its accumulation of malignant monoclonal B cells as well as to chemotherapy resistance. A cell can die through the apoptosis or necrosis pathway. Recent investigations suggest that in apoptotic-deficient conditions	such as most types of cancer	a process of programmed necrosis	called necroptosis	prevails. However	the detailed molecular mechanisms underlying this alternative cell death pathway are still not fully understood. Here we demonstrate that CLL cells failed to undergo necroptosis upon stimulation of TNF alpha combined with pan-caspase inhibitor benzyloxycarbonyl-Val-Ala-Asp-fluoromethylketone (zVAD). Two core components of necroptotic machine	RIP3 and deubiquitinase cylindromatosis (CYLD)	are markedly downregulated in CLL. Moreover	we identified lymphoid enhancer-binding factor 1 (LEF1)	a downstream effector of the Wnt/beta-catenin pathway	as a transcription repressor of CYLD in CLL. Knocking down LEF1 sensitizes CLL cells to TNF alpha/zVAD-induced necroptosis. The present investigation provides the first evidence that CLL cells have defects not only in apoptotic program but also in necroptotic signaling. Targeting the key regulators of necroptotic machine	such as LEF1	to restore this pathway may represent a novel approach for CLL treatment.
C1 [Liu	P.; Shen	W.; Zhu	H.; Wu	W.; Fu	Y.; Chen	H.; Dong	H.; Zhu	Y.; Miao	K.; Xu	W.; Li	J.] Nanjing Med Univ	Affiliated Hosp 1	Dept Hematol	Nanjing 210029	Jiangsu	Peoples R China.
[Xu	B.] Nanjing Med Univ	Affiliated Hosp 1	Dept Clin Oncol	Nanjing 210029	Jiangsu	Peoples R China.
RP Liu	P (corresponding author)	Nanjing Med Univ	Affiliated Hosp 1	Dept Hematol	300 Guangzhou Rd	Nanjing 210029	Jiangsu	Peoples R China.
EM liupeng8888@yahoo.com.cn; lijianyonglm@medmail.com.cn
OI Liu	Peng/0000-0002-9639-6606
FU National Natural Science Foundation of China [81170486	30500603
81170485	30871104	81101498]; Jiangsu Province's Medical Elite Program
[RC2011168]; International Cooperation Program of Jiangsu Province
[BZ2010041]; Jiangsu Province Health Agency Foundation [K201107];
Program for Development of Innovative Research Team in the First
Affiliated Hospital of NJMU; Priority Academic Program Development of
Jiangsu Higher Education Institutions
FX This work was supported by the National Natural Science Foundation of
China (81170486	30500603	81170485	30871104	81101498)	Jiangsu
Province's Medical Elite Program (RC2011168)	the International
Cooperation Program of Jiangsu Province (BZ2010041)	Jiangsu Province
Health Agency Foundation (K201107)	the Program for Development of
Innovative Research Team in the First Affiliated Hospital of NJMU	and a
project funded by the Priority Academic Program Development of Jiangsu
Higher Education Institutions.
CR Bignell GR	2000	NAT GENET	V25	P160	DOI 10.1038/76006
Chiorazzi N	2005	NEW ENGL J MED	V352	P804	DOI 10.1056/NEJMra041720
Clevers H	2006	CELL	V127	P469	DOI 10.1016/j.cell.2006.10.018
Danilov AV	2006	CURR MOL MED	V6	P665	DOI 10.2174/156652406778195008
Declercq W	2009	CELL	V138	P229	DOI 10.1016/j.cell.2009.07.006
Degterev A	2005	NAT CHEM BIOL	V1	P112	DOI 10.1038/nchembio711
Eichhoff OM	2011	PIGM CELL MELANOMA R	V24	P631	DOI 10.1111/j.1755-148X.2011.00871.x
Galluzzi L	2008	CELL	V135	P1161	DOI 10.1016/j.cell.2008.12.004
Gandhirajan RK	2010	NEOPLASIA	V12	P326	DOI 10.1593/neo.91972
Gutierrez A	2010	BLOOD	V116	P2975	DOI 10.1182/blood-2010-02-269878
Gutierrez NC	2007	LEUKEMIA	V21	P541	DOI 10.1038/sj.leu.2404520
He SD	2009	CELL	V137	P1100	DOI 10.1016/j.cell.2009.05.021
Hitomi JI	2008	CELL	V135	P1311	DOI 10.1016/j.cell.2008.10.044
Hovanes K	2000	NUCLEIC ACIDS RES	V28	P1994	DOI 10.1093/nar/28.9.1994
Kim YS	2007	MOL CELL	V26	P675	DOI 10.1016/j.molcel.2007.04.021
Kolb Jean-Pierre	2003	Current Drug Targets - Cardiovascular & Haematological Disorders	V3	P261	DOI 10.2174/1568006033481384
Lin Y	2004	J BIOL CHEM	V279	P10822	DOI 10.1074/jbc.M313141200
Loeder S	2009	CANCER RES	V69	P8977	DOI 10.1158/0008-5472.CAN-09-2604
Lu DS	2009	PLOS ONE	V4	DOI 10.1371/journal.pone.0008294
Lu DS	2004	P NATL ACAD SCI USA	V101	P3118	DOI 10.1073/pnas.0308648100
Luderer HF	2011	J BIOL CHEM	V286	P18444	DOI 10.1074/jbc.M110.188219
MacDonald BT	2009	DEV CELL	V17	P9	DOI 10.1016/j.devcel.2009.06.016
Mahoney DJ	2008	P NATL ACAD SCI USA	V105	P11778	DOI 10.1073/pnas.0711122105
MENDEL DB	1991	GENE DEV	V5	P1042	DOI 10.1101/gad.5.6.1042
Reya T	2005	NATURE	V434	P843	DOI 10.1038/nature03319
Rivat C	2003	FASEB J	V17	P1721	DOI 10.1096/fj.03-0132fje
Rosenwald A	2001	J EXP MED	V194	P1639	DOI 10.1084/jem.194.11.1639
Sasaki T	2003	CANCER RES	V63	P801
Schutze S	2008	NAT REV MOL CELL BIO	V9	P655	DOI 10.1038/nrm2430
Simonson SJS	2007	DEV CELL	V13	P601	DOI 10.1016/j.devcel.2007.10.009
Sun SC	2010	CELL DEATH DIFFER	V17	P25	DOI 10.1038/cdd.2009.43
Tandon B	2001	MODERN PATHOL	V24	P1433
Tutter AV	2001	GENE DEV	V15	P3342	DOI 10.1101/gad.946501
van de Wetering M	2002	CELL	V109	pS13	DOI 10.1016/S0092-8674(02)00709-2
Varfolomeev E	2008	J BIOL CHEM	V283	P24295	DOI 10.1074/jbc.C800128200
Wang L	2008	CELL	V133	P693	DOI 10.1016/j.cell.2008.03.036
Wilson NS	2009	NAT IMMUNOL	V10	P348	DOI 10.1038/ni.1714
Wright A	2007	DEV CELL	V13	P705	DOI 10.1016/j.devcel.2007.09.007
Zenz T	2010	NAT REV CANCER	V10	P37	DOI 10.1038/nrc2764
Zhang DW	2009	SCIENCE	V325	P332	DOI 10.1126/science.1172308
NR 40
TC 82
Z9 89
U1 0
U2 15
PU NATURE PUBLISHING GROUP
PI LONDON
PA MACMILLAN BUILDING	4 CRINAN ST	LONDON N1 9XW	ENGLAND
SN 0887-6924
J9 LEUKEMIA
JI Leukemia
PD JUN
PY 2012
VL 26
IS 6
BP 1293
EP 1300
DI 10.1038/leu.2011.357
PG 8
WC Oncology; Hematology
WE Science Citation Index Expanded (SCI-EXPANDED)
SC Oncology; Hematology
GA 956HP
UT WOS:000305081000017
PM 22157808
DA 2022-09-16
ER
PT J
AU Philipp	S
Sosna	J
Plenge	J
Kalthoff	H
Adam	D
AF Philipp	Stephan
Sosna	Justyna
Plenge	Johannes
Kalthoff	Holger
Adam	Dieter
TI Homoharringtonine	a clinically approved anti-leukemia drug	sensitizes
tumor cells for TRAIL-induced necroptosis
SO CELL COMMUNICATION AND SIGNALING
LA English
DT Article
DE Homoharringtonine; Necroptosis; TRAIL; Regulated necrosis
ID CHRONIC MYELOID-LEUKEMIA; MIXED LINEAGE KINASE; SUBCUTANEOUS OMACETAXINE
MEPESUCCINATE; DOMAIN-LIKE; NECROSIS-FACTOR; TUMORICIDAL ACTIVITY;
PHASE-I/II; APOPTOSIS; DEATH; RIP
AB Background: One hallmark of cancer cells is their ability to evade physiologic signals causing regulated cell death (RCD). Correspondingly	TRAIL-based therapies to eliminate human cancer cells via enforced induction of apoptosis have been established and represent a promising approach in anti-cancer research. However	due to frequently appearing intrinsic or acquired resistances of tumor cells against apoptosis	TRAIL-based apoptotic strategies for the treatment of cancer patients have shown limited efficacy. As a potential alternative	regulated necrosis (and necroptosis triggered e.g. by TRAIL receptors 1/2) has recently gained considerable attention. Regulated necrosis represents a mode of RCD molecularly distinct from apoptosis whose potential in anti-cancer therapy is almost uncharacterized. Since in most cancer cells survival pathways counteract the effects of TRAIL-induced RCD	sensitizers such as cycloheximide (CHX) are frequently added in cell culture to overcome this problem. Unfortunately	those sensitizers are cytotoxic and therefore not suitable for the treatment of cancer patients. Here	we have alternatively employed homoharringtonine (HHT)	a plant alkaloid which was recently approved by the U.S. Food and Drug Administration to treat patients with chronic myeloid lymphoma.
Results: We show that HHT is an efficient sensitizer for TRAIL-induced necroptosis in multiple human cancer cell lines. In addition	HHT-enhanced TRAIL-mediated necroptosis occurs via the same signaling pathways (involving RIPK1/RIPK3/MLKL) as CHX-enhanced necroptosis. Importantly	consecutive treatment schedules of necroptosis and apoptosis in either combination revealed remarkable additive effects not reached by repetitive apoptotic treatments alone.
Conclusions: Taken together	our data demonstrate that HHT can replace harmful substances such as CHX to sensitize human cancer cells to TRAIL-induced necroptosis. Thus	HHT represents a promising enhancer in TRAIL-based necroptotic anti-cancer therapies also in patients.
C1 [Philipp	Stephan; Sosna	Justyna; Plenge	Johannes; Adam	Dieter] Univ Kiel	Inst Immunol	Kiel	Germany.
[Kalthoff	Holger] Univ Kiel	Inst Expt Tumorforsch	Kiel	Germany.
RP Adam	D (corresponding author)	Univ Kiel	Inst Immunol	Kiel	Germany.
EM dadam@email.uni-kiel.de
RI Adam	Dieter/E-9763-2010; Sosna	Justyna/I-5682-2019
OI Adam	Dieter/0000-0002-5668-5032;
FU Deutsche Krebshilfe [110055]; Medical Faculty of the
Christian-Albrechts-University
FX This work was supported by grants from the Deutsche Krebshilfe (to D. A.
and H. K	110055) and from the Medical Faculty of the
Christian-Albrechts-University (to S. P.	Forschungsforderung 2014 -
Junior).
CR [Anonymous]	1976	Chin Med J (Engl)	V2	P263
Ashkenazi A	1999	J CLIN INVEST	V104	P155	DOI 10.1172/JCI6926
Beranova L	2013	APOPTOSIS	V18	P739	DOI 10.1007/s10495-013-0823-9
Chawla-Sarkar M	2003	J BIOL CHEM	V278	P39461	DOI 10.1074/jbc.M306111200
Colbert LE	2013	CANCER-AM CANCER SOC	V119	P3148	DOI 10.1002/cncr.28144
Cortes J	2013	AM J HEMATOL	V88	P350	DOI 10.1002/ajh.23408
Cortes J	2012	BLOOD	V120	P2573	DOI 10.1182/blood-2012-03-415307
Cortes JE	2013	CL LYMPH MYELOM LEUK	V13	P584	DOI 10.1016/j.clml.2013.03.020
Degterev A	2005	NAT CHEM BIOL	V1	P112	DOI 10.1038/nchembio711
Degterev A	2008	NAT REV MOL CELL BIO	V9	P378	DOI 10.1038/nrm2393
Degterev A	2008	NAT CHEM BIOL	V4	P313	DOI 10.1038/nchembio.83
Dyer MJS	2007	J CLIN ONCOL	V25	P4505	DOI 10.1200/JCO.2007.13.1011
Egberts JH	2007	CLIN EXP METASTAS	V24	P141	DOI 10.1007/s10585-007-9058-x
Guo YB	2005	J BIOL CHEM	V280	P41940	DOI 10.1074/jbc.M503621200
Hellwig CT	2012	MOL CANCER THER	V11	P3	DOI 10.1158/1535-7163.MCT-11-0434
Holler N	2000	NAT IMMUNOL	V1	P489	DOI 10.1038/82732
Holoch PA	2009	EUR J PHARMACOL	V625	P63	DOI 10.1016/j.ejphar.2009.06.066
Ito K	2006	TOXICOLOGY	V219	P175	DOI 10.1016/j.tox.2005.11.017
Jing G	2011	LAB INVEST	V91	P896	DOI 10.1038/labinvest.2011.60
Kantarjian HM	2013	CL LYMPH MYELOM LEUK	V13	P530	DOI 10.1016/j.clml.2013.03.017
KERR JFR	1972	BRIT J CANCER	V26	P239	DOI 10.1038/bjc.1972.33
KNUTH A	1985	J HEPATOL	V1	P579	DOI 10.1016/S0168-8278(85)80002-7
Koschny R	2007	HEPATOLOGY	V45	P649	DOI 10.1002/hep.21555
LASTER SM	1988	J IMMUNOL	V141	P2629
Lemke J	2014	CELL DEATH DIFFER	V21	P1350	DOI 10.1038/cdd.2014.81
Lin Y	1999	GENE DEV	V13	P2514	DOI 10.1101/gad.13.19.2514
Linkermann A	2014	NAT REV IMMUNOL	V14	P759	DOI 10.1038/nri3743
Marin D	2005	CANCER-AM CANCER SOC	V103	P1850	DOI 10.1002/cncr.20975
Mocarski ES	2012	NAT REV IMMUNOL	V12	P79	DOI 10.1038/nri3131
Moriwaki K	2014	CYTOKINE GROWTH F R	V25	P167	DOI 10.1016/j.cytogfr.2013.12.013
Murphy JM	2013	IMMUNITY	V39	P443	DOI 10.1016/j.immuni.2013.06.018
Nikoletopoulou V	2013	BBA-MOL CELL RES	V1833	P3448	DOI 10.1016/j.bbamcr.2013.06.001
Pei Ren-zhi	2013	Zhonghua Xue Ye Xue Za Zhi	V34	P144
Quintas-Cardama A	2007	CANCER-AM CANCER SOC	V109	P248	DOI 10.1002/cncr.22398
Shrader M	2007	CANCER RES	V67	P1430	DOI 10.1158/0008-5472.CAN-06-1224
Sipos B	2003	VIRCHOWS ARCH	V442	P444	DOI 10.1007/s00428-003-0784-4
Sosna J	2013	CELL COMMUN SIGNAL	V11	DOI 10.1186/1478-811X-11-76
Sosna J	2014	CELL MOL LIFE SCI	V71	P331	DOI 10.1007/s00018-013-1381-6
Strelow A	2000	J EXP MED	V192	P601	DOI 10.1084/jem.192.5.601
Sun LM	2012	CELL	V148	P213	DOI 10.1016/j.cell.2011.11.031
Thon L	2005	FASEB J	V19	P1945	DOI 10.1096/fj.05-3726com
Thon L	2006	EXP CELL RES	V312	P3808	DOI 10.1016/j.yexcr.2006.08.017
van Dijk M	2013	CELL DEATH DIS	V4	DOI 10.1038/cddis.2013.214
Vanden Berghe T	2010	CELL DEATH DIFFER	V17	P922	DOI 10.1038/cdd.2009.184
Vandenabeele P	2010	NAT REV MOL CELL BIO	V11	P700	DOI 10.1038/nrm2970
Voigt S	2014	BMC CANCER	V14	DOI 10.1186/1471-2407-14-74
Walczak H	1999	NAT MED	V5	P157	DOI 10.1038/5517
Wang HY	2014	MOL CELL	V54	P133	DOI 10.1016/j.molcel.2014.03.003
Wang S	2010	CURR MED CHEM	V17	P3309	DOI 10.2174/092986710793176285
Wu XN	2014	CELL DEATH DIFFER	V21	P1709	DOI 10.1038/cdd.2014.77
Zhang Z Y	1986	Zhonghua Nei Ke Za Zhi	V25	P156
Zhao J	2012	P NATL ACAD SCI USA	V109	P5322	DOI 10.1073/pnas.1200012109
NR 52
TC 25
Z9 27
U1 0
U2 13
PU BMC
PI LONDON
PA CAMPUS	4 CRINAN ST	LONDON N1 9XW	ENGLAND
SN 1478-811X
J9 CELL COMMUN SIGNAL
JI Cell Commun. Signal.
PD APR 29
PY 2015
VL 13
AR 25
DI 10.1186/s12964-015-0103-0
PG 16
WC Cell Biology
WE Science Citation Index Expanded (SCI-EXPANDED)
SC Cell Biology
GA CG8DX
UT WOS:000353538500001
PM 25925126
OA Green Published	gold
DA 2022-09-16
ER
PT J
AU Nicole	L
Sanavia	T
Cappellesso	R
Maffeis	V
Akiba	J
Kawahara	A
Naito	Y
Radu	CM
Simioni	P
Serafin	D
Cortese	G
Guido	M
Zanus	G
Yano	H
Fassina	A
AF Nicole	Lorenzo
Sanavia	Tiziana
Cappellesso	Rocco
Maffeis	Valeria
Akiba	Jun
Kawahara	Akihiko
Naito	Yoshiki
Radu	Claudia Maria
Simioni	Paolo
Serafin	Davide
Cortese	Giuliana
Guido	Maria
Zanus	Giacomo
Yano	Hirohisa
Fassina	Ambrogio
TI Necroptosis-driving genes RIPK1	RIPK3 and MLKL-p are associated with
intratumoral CD3(+) and CD8(+) T cell density and predict prognosis in
hepatocellular carcinoma
SO JOURNAL FOR IMMUNOTHERAPY OF CANCER
LA English
DT Article
DE liver neoplasms; lymphocytes; tumor-infiltrating; adaptive immunity
ID CANCER; SURVIVAL; DEATH; ZBP1
AB Background Hepatocellular carcinoma (HCC) is a highly lethal cancer and the second leading cause of cancer-related deaths worldwide. As demonstrated in other solid neoplasms and HCC	infiltrating CD8(+) T cells seem to be related to a better prognosis	but the mechanisms affecting the immune landscape in HCC are still mostly unknown. Necroptosis is a programmed	caspase-independent cell death that	unlike apoptosis	evokes immune response by releasing damage-associated molecular factors. However	in HCC	the relationship between the necroptotic machinery and the tumor-infiltrating lymphocytes has not been fully investigated so far. Methods We investigated the association between the main necroptosis-related genes	that is	RIPK1	RIPK3	MLKL-p	and CD3(+)/CD8(+) tumor-infiltrating T cell by RNA-seq data analysis in 371 patients with primary HCC from The Cancer Genome Atlas and then by immunohistochemistry in two independent cohorts of HCC patients from Italy (82) and Japan (86). Results Our findings highlighted the immunogenetic role of necroptosis and its potential prognostic role in HCC: RIPK1	RIPK3 and MLKL-p were found significantly associated with intratumoral CD3(+) and CD8(+) T cells. In addition	multivariate survival analysis showed that the expression of RIPK1	RIPK3 and MLKL-p was associated with better overall survival in the two independent cohorts. Conclusions Our results confirmed the immunogenetic properties of necroptosis (NCP) in human HCC	showing that tumor-infiltrating lymphocytes (TILs) and	specifically	CD8+ T cells accumulate in tumors with higher expression of the necroptosis-related genes. These results suggest the importance of further studies to better assess the specific composition	as well as the functional features of the immune environment associated with a necroptotic signature in order to explore new possible diagnostic and immunotherapeutic scenarios.
C1 [Nicole	Lorenzo; Guido	Maria; Fassina	Ambrogio] Univ Padua	Dept Med DIMED	Padua	Italy.
[Nicole	Lorenzo] Angelo Hosp	Dept Pathol	Venice	Italy.
[Sanavia	Tiziana] Univ Turin	Dept Med Sci	Turin	Italy.
[Cappellesso	Rocco] Padova Univ Hosp	Dept Pathol	Padua	Italy.
[Maffeis	Valeria; Guido	Maria] Azienda ULSS2 Marca Trevigiana	Dept Pathol	Treviso	Italy.
[Akiba	Jun; Kawahara	Akihiko; Naito	Yoshiki] Kurume Univ Hosp	Dept Diagnost Pathol	Kurume	Fukuoka	Japan.
[Radu	Claudia Maria; Simioni	Paolo] Univ Padua	Dept Med	Gen Internal Med & Thrombot & Hemorrhag Dis Unit	Padua	Italy.
[Serafin	Davide; Cortese	Giuliana] Univ Padua	Dept Stat Sci	Padua	Italy.
[Zanus	Giacomo] Univ Padua	Dept Surg Oncol & Gastroenterol	Padua	Italy.
[Zanus	Giacomo] Reg Hosp Treviso	Surg Unit 2	Treviso	Italy.
[Yano	Hirohisa] Kurume Univ	Dept Pathol	Sch Med	Kurume	Fukuoka	Japan.
RP Fassina	A (corresponding author)	Univ Padua	Dept Med DIMED	Padua	Italy.
EM ambrogio.fassina@unipd.it
RI Sanavia	Tiziana/F-9446-2015; Nicolè	Lorenzo/AAB-2202-2022; Zanus
Giacomo/AIB-1093-2022
OI Sanavia	Tiziana/0000-0003-3288-0631; Nicolè
Lorenzo/0000-0001-8126-9674;
FU Department of Medical Sciences of University of Torino from the Italian
Ministry for Education	University and Research (Ministero
dell'Istruzione	dell'Universita e della Ricerca-MIUR)
[D15D18000410001]; PRIN [20178S4EK9]; Progetti di Rilevante Interesse
Nazionale	MIUR
FX TS received funding specifically appointed to Department of Medical
Sciences of University of Torino from the Italian Ministry for
Education	University and Research (Ministero dell'Istruzione
dell'Universita e della Ricerca-MIUR) under the programme 'Dipartimenti
di Eccellenza 2018-2022' Project code D15D18000410001; GC and DS were
supported by PRIN 2017 (20178S4EK9)	Progetti di Rilevante Interesse
Nazionale	MIUR. We would like to thank VG for the technical support.
CR Aaes TL	2016	CELL REP	V15	P274	DOI 10.1016/j.celrep.2016.03.037
Afonso MB	2021	GUT	V70	P2359	DOI 10.1136/gutjnl-2020-321767
Aran D	2015	NAT COMMUN	V6	DOI 10.1038/ncomms9971
Baik JY	2021	NAT COMMUN	V12	DOI 10.1038/s41467-021-23004-3
Bleriot C	2017	J HEPATOL	V66	P1118	DOI 10.1016/j.jhep.2017.02.009
Bray F	2018	CA-CANCER J CLIN	V68	P394	DOI 10.3322/caac.21492
Cancer Genome Atlas Research Network. Electronic address: wheeler@bcm.edu	2017	Cell	V169	P1327	DOI 10.1016/j.cell.2017.05.046
Cappellesso R.	2018	ONCOTARGET	V9	P17300	DOI [10.18632/oncotarget.24644	DOI 10.18632/ONCOTARGET.24644	DOI 10.18632/oncotarget.24644]
Cappellesso R	2020	PATHOL RES PRACT	V216	DOI 10.1016/j.prp.2020.152966
Dara L	2016	CELL DEATH DISCOV	V2	DOI 10.1038/cddiscovery.2016.89
Ding W	2018	MEDICINE	V97	DOI 10.1097/MD.0000000000013301
Feoktistova M	2015	FEBS J	V282	P19	DOI 10.1111/febs.13120
Fong ZV	2014	CANCER-AM CANCER SOC	V120	P2824	DOI 10.1002/cncr.28730
Fridman WH	2017	NAT REV CLIN ONCOL	V14	P717	DOI 10.1038/nrclinonc.2017.101
Gabrielson A	2016	CANCER IMMUNOL RES	V4	P419	DOI 10.1158/2326-6066.CIR-15-0110
Galluzzi L	2020	J IMMUNOTHER CANCER	V8	DOI 10.1136/jitc-2019-000337
Gamrekelashvili J	2015	CELL MOL LIFE SCI	V72	P273	DOI 10.1007/s00018-014-1741-x
Garg AD	2017	IMMUNOL REV	V280	P126	DOI 10.1111/imr.12574
Gnjatic S	2017	J IMMUNOTHER CANCER	V5	DOI 10.1186/s40425-017-0243-4
Gong YT	2019	MOL CANCER	V18	DOI 10.1186/s12943-019-1029-8
Itoh S	2020	HEPATOLOGY	V72	P1987	DOI 10.1002/hep.31206
Kaczmarek A	2013	IMMUNITY	V38	P209	DOI 10.1016/j.immuni.2013.02.003
Kanehisa M	2012	NUCLEIC ACIDS RES	V40	pD109	DOI 10.1093/nar/gkr988
Kuriakose T	2018	TRENDS IMMUNOL	V39	P123	DOI 10.1016/j.it.2017.11.002
Lomphithak T	2021	SCI REP-UK	V11	DOI 10.1038/s41598-021-89977-9
Mantovani A	2008	NATURE	V454	P436	DOI 10.1038/nature07205
Meng MB	2016	ONCOTARGET	V7	P57391	DOI 10.18632/oncotarget.10548
Newell EW	2018	CANCER IMMUNOL RES	V6	P2	DOI 10.1158/2326-6066.CIR-17-0519
Petrizzo A	2016	J IMMUNOTHER CANCER	V4	DOI 10.1186/s40425-016-0182-5
Qin X	2019	BBA-REV CANCER	V1871	P259	DOI 10.1016/j.bbcan.2019.01.006
Renaude E	2020	INT J MOL SCI	V21	DOI 10.3390/ijms21051673
Saltz J	2018	CELL REP	V23	P181	DOI 10.1016/j.celrep.2018.03.086
Sauerbrei W	2018	JNCI-J NATL CANCER I	V110	P803	DOI 10.1093/jnci/djy088
Snyder AG	2019	SCI IMMUNOL	V4	DOI 10.1126/sciimmunol.aaw2004
Stoll G	2017	ONCOIMMUNOLOGY	V6	DOI 10.1080/2162402X.2017.1299302
Strilic B	2016	NATURE	V536	P215	DOI 10.1038/nature19076
Sun C	2015	ONCOTARGET	V6	P35602	DOI 10.18632/oncotarget.5801
Tang DL	2019	CELL RES	V29	P347	DOI 10.1038/s41422-019-0164-5
Thapa RJ	2011	MOL CELL BIOL	V31	P2934	DOI 10.1128/MCB.05445-11
Van TM	2017	J CLIN INVEST	V127	P2662	DOI 10.1172/JCI92508
Villanueva A	2019	NEW ENGL J MED	V380	P1450	DOI 10.1056/NEJMra1713263
Weinlich R	2014	MOL CELL	V56	P469	DOI 10.1016/j.molcel.2014.11.001
WHO Classification of Tumours Editorial Board	2019	WHO CLASSIFICATION T	V5th
Xu XZ	2019	MEDICINE	V98	DOI 10.1097/MD.0000000000013923
Yang L	2017	SEMIN CANCER BIOL	V47	P185	DOI 10.1016/j.semcancer.2017.08.001
NR 45
TC 4
Z9 4
U1 4
U2 4
PU BMJ PUBLISHING GROUP
PI LONDON
PA BRITISH MED ASSOC HOUSE	TAVISTOCK SQUARE	LONDON WC1H 9JR	ENGLAND
EI 2051-1426
J9 J IMMUNOTHER CANCER
JI J. Immunother. Cancer
PD MAR
PY 2022
VL 10
IS 3
AR e004031
DI 10.1136/jitc-2021-004031
PG 13
WC Oncology; Immunology
WE Science Citation Index Expanded (SCI-EXPANDED)
SC Oncology; Immunology
GA ZR0BL
UT WOS:000767459200005
PM 35264437
OA Green Published	gold
DA 2022-09-16
ER
PT J
AU Xuan	YY
Hu	X
AF Xuan	Yanyan
Hu	Xun
TI Naturally-occurring shikonin analogues - A class of necroptotic inducers
that circumvent cancer drug resistance
SO CANCER LETTERS
LA English
DT Article
DE Necroptosis; Apoptosis; Drug resistance; Cancer; Shikonin analogues;
Drug transporters
ID PROGRAMMED CELL-DEATH; MULTIDRUG-RESISTANCE; P-GLYCOPROTEIN; IMATINIB
MESYLATE; TOPOISOMERASE-I; SCHISANDRIN-B; APOPTOSIS; INHIBITION;
INDUCTION; LEUKEMIA
AB We previously reported that shikonin could circumvent drug resistance mediated by P-gp	Bcl-2 and Bcl-xL	by induction of necroptosis. Here	we show that the naturally-occurring shikonin analogues (deoxyshikonin	acetylshikonin	isobutyrylshikonin	beta	beta-dimethylacrylshikonin	isovalerylshikonin	alpha-methyl-n-butylshikonin) could bypass drug resistance mediated by not only P-gp	Bcl-2	and Bcl-xL	but also two additional important drug-resistant factors MRP1 and BCRP1	by induction of necroptosis. The results strengthen the previous findings that necroptotic induction could circumvent a broad spectrum of cancer drug resistance. (C) 2008 Elsevier Ireland Ltd. All rights reserved.
C1 [Xuan	Yanyan; Hu	Xun] Zhejiang Univ	Sch Med	Affiliated Hosp 2	China Natl Minist Educ	Canc Inst	Key Lab Canc Prevent & Intervent	Hangzhou 310009	Zhejiang	Peoples R China.
RP Hu	X (corresponding author)	Zhejiang Univ	Sch Med	Affiliated Hosp 2	China Natl Minist Educ	Canc Inst	Key Lab Canc Prevent & Intervent	88 Jiefang Rd	Hangzhou 310009	Zhejiang	Peoples R China.
EM huxun@zju.edu.cn
FU National Ministry of Education	China; Li Ka Shing Foundation; China
National 863 Project [2007AA02Z143]; China Natural Sciences Foundation
Project [30772544]; China National Ministry of Health [WKJ2006-2-11];
Bureau For Sciences and Technologies [2005C23007]; Zhejiang Province
and the Bureau for Traditional Chinese Medicine [2006Z013A]
FX This work was supported in part by Cheung Kong Scholars Programme
(National Ministry of Education	China	and Li Ka Shing Foundation	Hong
Kong)	China National 863 Project (2007AA02Z143)	China Natural Sciences
Foundation Project (30772544)	China National Ministry of Health Grant
(WKJ2006-2-11)	the Bureau For Sciences and Technologies Grant
(2005C23007)	Zhejiang Province	and the Bureau for Traditional Chinese
Medicine Grant 2006Z013A	Zhejiang Province	China (all to X.H.). We
thank Dr. E. Schneider (Wadsworth Center	New York State Department of
Health	Albany	NY	USA) for the generous gift of MCF-7/mx.
CR Advani R	1999	BLOOD	V93	P787	DOI 10.1182/blood.V93.3.787.403k30_787_795
AHN BZ	1995	J MED CHEM	V38	P1044	DOI 10.1021/jm00006a025
Bailly C	2000	CURR MED CHEM	V7	P39	DOI 10.2174/0929867003375489
Burger H	2004	BLOOD	V104	P2940	DOI 10.1182/blood-2004-04-1398
Capdeville R	2002	NAT REV DRUG DISCOV	V1	P493	DOI 10.1038/nrd839
Chaoui D	2006	CYTOM PART B-CLIN CY	V70B	P189	DOI 10.1002/cyto.b.20100
Chen X	2002	PHYTOTHER RES	V16	P199	DOI 10.1002/ptr.1100
Coussens LM	2002	NATURE	V420	P860	DOI 10.1038/nature01322
Deeley RG	2006	PHYSIOL REV	V86	P849	DOI 10.1152/physrev.00035.2005
Degterev A	2005	NAT CHEM BIOL	V1	P112	DOI 10.1038/nchembio711
Degterev A	2008	NAT CHEM BIOL	V4	P313	DOI 10.1038/nchembio.83
Estey E	2006	LANCET	V368	P1894	DOI 10.1016/S0140-6736(06)69780-8
FISHER DE	1994	CELL	V78	P539	DOI 10.1016/0092-8674(94)90518-5
Fojo T	2008	ONCOLOGIST	V13	P277	DOI 10.1634/theoncologist.2007-0090
Godard T	1999	CYTOMETRY	V36	P117	DOI 10.1002/(SICI)1097-0320(19990601)36:2<117::AID-CYTO5>3.0.CO;2-#
Golstein P	2007	EMBO REP	V8	P829	DOI 10.1038/sj.embor.7401042
Golstein P	2007	TRENDS BIOCHEM SCI	V32	P37	DOI 10.1016/j.tibs.2006.11.001
Gottesman MM	2002	NAT REV CANCER	V2	P48	DOI 10.1038/nrc706
Guo X P	1991	Zhong Xi Yi Jie He Za Zhi	V11	P598
Han WD	2007	MOL CANCER THER	V6	P1641	DOI 10.1158/1535-7163.MCT-06-0511
Hersey P	2003	J CELL PHYSIOL	V196	P9	DOI 10.1002/jcp.10256
Hsu PC	2004	J AGR FOOD CHEM	V52	P6330	DOI 10.1021/jf0495993
Hu X	2008	CANCER LETT	V259	P127	DOI 10.1016/j.canlet.2007.11.007
Hu X	2007	AUTOPHAGY	V3	P490	DOI 10.4161/auto.4592
Keith CT	2005	NAT REV DRUG DISCOV	V4	P71	DOI 10.1038/nrd1609
Kim SH	2001	CANCER LETT	V172	P171	DOI 10.1016/S0304-3835(01)00665-6
Kitanaka C	1999	CELL DEATH DIFFER	V6	P508	DOI 10.1038/sj.cdd.4400526
Kroemer G	2007	PHYSIOL REV	V87	P99	DOI 10.1152/physrev.00013.2006
Legrand O	2001	BLOOD	V97	P502	DOI 10.1182/blood.V97.2.502
Li L	2007	CANCER RES	V67	P4894	DOI 10.1158/0008-5472.CAN-06-3818
Li L	2007	LIFE SCI	V80	P741	DOI 10.1016/j.lfs.2006.11.002
Longley DB	2005	J PATHOL	V205	P275	DOI 10.1002/path.1706
Lu Q	2002	BIOORG MED CHEM LETT	V12	P1375	DOI 10.1016/S0960-894X(02)00158-0
Mahon FX	2003	BLOOD	V101	P2368	DOI 10.1182/blood.V101.6.2368
Marques-Santos LF	2003	BIOSCIENCE REP	V23	P199	DOI 10.1023/B:BIRE.0000007693.33521.18
Masuda Y	2004	J BIOL CHEM	V279	P42503	DOI 10.1074/jbc.M404256200
Masuda Y	2003	ONCOGENE	V22	P1012	DOI 10.1038/sj.onc.1206200
Nakaya K	2003	ANTI-CANCER DRUG	V14	P683	DOI 10.1097/01.cad.0000092781.37568.df
Okada M	2004	BLOOD	V103	P2299	DOI 10.1182/blood-2003-05-1605
Olson DP	2001	CYTOMETRY	V46	P105	DOI 10.1002/cyto.1072
Pan QR	2006	CANCER CHEMOTH PHARM	V58	P99	DOI 10.1007/s00280-005-0133-1
Pan QR	2005	BIOCHEM BIOPH RES CO	V335	P406	DOI 10.1016/j.bbrc.2005.07.097
Papageorgiou VP	1999	ANGEW CHEM INT EDIT	V38	P270	DOI 10.1002/(SICI)1521-3773(19990201)38:3<270::AID-ANIE270>3.0.CO;2-0
Plyta ZF	1998	BIOORG MED CHEM LETT	V8	P3385	DOI 10.1016/S0960-894X(98)00600-3
Pommier Y	2004	ONCOGENE	V23	P2934	DOI 10.1038/sj.onc.1207515
Reed JC	2006	NAT CLIN PRACT ONCOL	V3	P388	DOI 10.1038/ncponc0538
Ross DD	1999	J NATL CANCER I	V91	P429	DOI 10.1093/jnci/91.5.429
Sarkadi B	2006	PHYSIOL REV	V86	P1179	DOI 10.1152/physrev.00037.2005
Stavrovskaya AA	2000	BIOCHEMISTRY-MOSCOW+	V65	P95
Sun M	2007	CANCER LETT	V246	P300	DOI 10.1016/j.canlet.2006.03.009
Szakacs G	2006	NAT REV DRUG DISCOV	V5	P219	DOI 10.1038/nrd1984
Viktorsson K	2005	ADV CANCER RES	V94	P143	DOI 10.1016/S0065-230X(05)94004-9
Wigler PW	1999	BIOCHEM BIOPH RES CO	V257	P410	DOI 10.1006/bbrc.1999.0475
Wu Z	2004	J ASIAN NAT PROD RES	V6	P155	DOI 10.1080/1028602032000169622
Wu Z	2004	J PHARMACOL SCI	V94	P166	DOI 10.1254/jphs.94.166
Yoon Y	1999	PLANTA MED	V65	P532	DOI 10.1055/s-1999-14010
NR 56
TC 97
Z9 103
U1 0
U2 43
PU ELSEVIER IRELAND LTD
PI CLARE
PA ELSEVIER HOUSE	BROOKVALE PLAZA	EAST PARK SHANNON	CO	CLARE	0
IRELAND
SN 0304-3835
EI 1872-7980
J9 CANCER LETT
JI Cancer Lett.
PD FEB 18
PY 2009
VL 274
IS 2
BP 233
EP 242
DI 10.1016/j.canlet.2008.09.029
PG 10
WC Oncology
WE Science Citation Index Expanded (SCI-EXPANDED)
SC Oncology
GA 405ER
UT WOS:000263206100009
PM 19027226
DA 2022-09-16
ER
PT J
AU Krysko	O
Aaes	TL
Kagan	VE
D'Herde	K
Bachert	C
Leybaert	L
Vandenabeele	P
Krysko	DV
AF Krysko	Olga
Aaes	Tania Love
Kagan	Valerian E.
D'Herde	Katharina
Bachert	Claus
Leybaert	Luc
Vandenabeele	Peter
Krysko	Dmitri V.
TI Necroptotic cell death in anti-cancer therapy
SO IMMUNOLOGICAL REVIEWS
LA English
DT Review
DE DAMPs; immunogenicity; inflammation; MLKL; phosphatidylserine; RIPK3
ID DOMAIN-LIKE PROTEIN; COLON-CANCER CELLS; NECROTIC CELLS;
PHOSPHATIDYLSERINE EXPOSURE; CALRETICULIN EXPOSURE; PROGNOSTIC
BIOMARKER; IMMUNE-RESPONSES; APOPTOTIC CELLS; NECROSIS; KINASE
AB Necroptosis is one the best-characterized forms of regulated necrosis. Necroptosis is mediated by the kinase activities of receptor interacting protein kinase-1 and receptor interacting protein kinase-3	which eventually lead to the activation of mixed lineage kinase domain-like. Necroptosis is characterized by rapid permeabilization of the plasma membrane	which is associated with the release of the cell content and subsequent exposure of damage-associated molecular patterns (DAMPs) and cytokines/chemokines. This release underlies the immunogenic nature of necroptotic cancer cells and their ability to induce efficient anti-tumor immunity. Triggering necroptosis has become especially important in experimental cancer treatments as an alternative to t…	we discuss recent advances in necroptosis research and the functional consequences of necroptotic cancer cell death	with focus on its immunogenicity and its role in the activation of anti-tumor immunity. Next	we discuss the molecular mechanisms of phosphatidylserine exposure during necroptosis and its role in the recognition of necroptotic cells. We also highlight the complex role of the necroptotic pathway in tumor promotion and suppression and in metastasis. Future studies will show whether necroptosis is truly a better strategy to overcome apoptosis resistance and provide the insights needed for de…
C1 [Krysko	Olga; Bachert	Claus] Univ Ghent	Dept Otorhinolaryngol	Upper Airway Res Lab	Ghent	Belgium.
[Aaes	Tania Love; Vandenabeele	Peter] VIB	VIB UGent Ctr Inflammat Res IRC	Ghent	Belgium.
[Aaes	Tania Love; Vandenabeele	Peter] Univ Ghent	Dept Biomed Mol Biol	Ghent	Belgium.
[Aaes	Tania Love; Vandenabeele	Peter; Krysko	Dmitri V.] CRIG	Ghent	Belgium.
[Kagan	Valerian E.] Univ Pittsburgh	Ctr Free Radical & Antioxidant Hlth	Pittsburgh	PA USA.
[Kagan	Valerian E.] Univ Pittsburgh	Dept Environm & Occupat Hlth	Pittsburgh	PA USA.
[D'Herde	Katharina; Leybaert	Luc; Krysko	Dmitri V.] Univ Ghent	Dept Basic Med Sci	Ghent	Belgium.
RP Krysko	DV (corresponding author)	Univ Ghent	Dept Basic Med Sci	Ghent	Belgium.
EM dmitri.krysko@ugent.be
RI Vandenabeele	Peter/C-8597-2009; Leybaert	Luc/F-4079-2015; Krysko
Olga/C-2481-2009; Bachert	Claus/J-8825-2012; Vandenabeele
Peter/AAD-5793-2022; Krysko	Dmitri V./AAE-9368-2019; D'Herde
Katharina/AAM-4570-2020
OI Leybaert	Luc/0000-0001-6452-6982; Krysko	Olga/0000-0001-5019-0752;
Vandenabeele	Peter/0000-0002-6669-8822; Krysko	Dmitri
V./0000-0002-9692-2047; D'Herde	Katharina/0000-0001-6591-0476; Aaes
Tania Love/0000-0001-6813-8629; Kagan	Valerian E./0000-0002-7245-1885
FU Vlaams Instituut voor Biotechnologie (VIB); Ugent Special Research Fund
[BOF14/GOA/019]; FWO [G.0787.13N	G.0E04.16N]; Research Foundation
Flanders; Foundation Against Cancer [2012188]; Belgian Science Policy
Office (BELSPO) [IAP 7/32]; Ghent University (MRP	GROUP-ID Consortium);
Flemish Government [BOF09/01M00709	BOF16/MET_V/007]
FX Vlaams Instituut voor Biotechnologie (VIB); Ugent Special Research Fund
Grant/Award Number: BOF14/GOA/019; FWO	Grant/Award Number: (G.0787.13N
G.0E04.16N); Research Foundation Flanders; Foundation Against Cancer
Grant/Award Number: (2012188); Belgian Science Policy Office (BELSPO)
Grant/Award Number: IAP 7/32; Ghent University (MRP	GROUP-ID
Consortium); Flemish Government	Grant/Award Number: BOF09/01M00709 and
BOF16/MET_V/007
CR Aaes TL	2016	CELL REP	V15	P274	DOI 10.1016/j.celrep.2016.03.037
Angeli JPF	2017	TRENDS PHARMACOL SCI	V38	P489	DOI 10.1016/j.tips.2017.02.005
Apetoh L	2007	NAT MED	V13	P1050	DOI 10.1038/nm1622
Basuli D	2017	ONCOGENE	V36	P4089	DOI 10.1038/onc.2017.11
Bozec D	2016	ONCOTARGET	V7	P46384	DOI 10.18632/oncotarget.10135
Brouckaert G	2004	MOL BIOL CELL	V15	P1089	DOI 10.1091/mbc.E03-09-0668
Cai ZY	2016	CELL RES	V26	P886	DOI 10.1038/cr.2016.87
Cai ZY	2014	NAT CELL BIOL	V16	P55	DOI 10.1038/ncb2883
Casares N	2005	J EXP MED	V202	P1691	DOI 10.1084/jem.20050915
Chen X	2014	CELL RES	V24	P105	DOI 10.1038/cr.2013.171
Colbert LE	2013	CANCER-AM CANCER SOC	V119	P3148	DOI 10.1002/cncr.28144
Conrad M	2016	NAT REV DRUG DISCOV	V15	P348	DOI 10.1038/nrd.2015.6
D'Herde K	2017	NAT CHEM BIOL	V13	P4	DOI 10.1038/nchembio.2261
Daniels BP	2017	CELL	V169	P301	DOI 10.1016/j.cell.2017.03.011
David JM	2012	CANCER RES	V72	P2917	DOI 10.1158/0008-5472.CAN-11-3498
de Vasconcelos NM	2016	CELL MOL LIFE SCI	V73	P2335	DOI 10.1007/s00018-016-2204-3
Degterev A	2005	NAT CHEM BIOL	V1	P112	DOI 10.1038/nchembio711
Dixon SJ	2017	IMMUNOL REV	V277	P150	DOI 10.1111/imr.12533
Dixon SJ	2012	CELL	V149	P1060	DOI 10.1016/j.cell.2012.03.042
Doll S	2017	NAT CHEM BIOL	V13	P91	DOI [10.1038/NCHEMBIO.2239	10.1038/nchembio.2239]
Dondelinger Y	2014	CELL REP	V7	P971	DOI 10.1016/j.celrep.2014.04.026
Fadok VA	2001	J BIOL CHEM	V276	P1071	DOI 10.1074/jbc.M003649200
FADOK VA	1992	J IMMUNOL	V148	P2207
Feng X	2015	NEOPLASMA	V62	P592	DOI 10.4149/neo_2015_071
Fulda S	2009	CANCER LETT	V281	P128	DOI 10.1016/j.canlet.2008.11.023
Gaipl US	2003	IMMUNOBIOLOGY	V207	P73	DOI 10.1078/0171-2985-00217
Galluzzi L	2012	CELL DEATH DIFFER	V19	P107	DOI 10.1038/cdd.2011.96
Galluzzi L	2017	ANNU REV PATHOL-MECH	V12	P103	DOI 10.1146/annurev-pathol-052016-100247
Galluzzi L	2017	NAT REV IMMUNOL	V17	P97	DOI 10.1038/nri.2016.107
Gamrekelashvili J	2012	ONCOIMMUNOLOGY	V1	P1017	DOI 10.4161/onci.21098
Garg AD	2016	CELL DEATH DIS	V7	DOI 10.1038/cddis.2015.411
Garg AD	2015	FRONT IMMUNOL	V6	DOI 10.3389/fimmu.2015.00588
Garg AD	2012	EMBO J	V31	P1062	DOI 10.1038/emboj.2011.497
Garg AD	2010	BBA-REV CANCER	V1805	P53	DOI 10.1016/j.bbcan.2009.08.003
GESERICK P	2015	CELL DEATH DIS	V6
Ghiringhelli F	2009	NAT MED	V15	P1170	DOI 10.1038/nm.2028
Gong YN	2017	CELL	V169	P286	DOI 10.1016/j.cell.2017.03.020
Grootjans S	2017	CELL DEATH DIFFER	V24	P1184	DOI 10.1038/cdd.2017.65
Grootjans S	2016	NAT PROTOC	V11	P1444	DOI 10.1038/nprot.2016.085
Gunther C	2011	NATURE	V477	P335	DOI 10.1038/nature10400
Hanahan D	2011	CELL	V144	P646	DOI 10.1016/j.cell.2011.02.013
Hanggi K	2017	CELL DEATH DIS	V8	DOI 10.1038/cddis.2017.20
He GW	2017	J EXP MED	V214	P1655	DOI 10.1084/jem.20160442
He SD	2009	CELL	V137	P1100	DOI 10.1016/j.cell.2009.05.021
Hernandez L	2015	CELL DEATH DISCOV	V1	DOI 10.1038/cddiscovery.2015.53
Hockendorf U	2017	CELL CYCLE	V16	P3	DOI 10.1080/15384101.2016.1232069
Hockendorf U	2016	CANCER CELL	V30	P75	DOI 10.1016/j.ccell.2016.06.002
Hou XY	2017	BIOMATERIALS	V124	P195	DOI 10.1016/j.biomaterials.2016.12.032
Huang CY	2013	CELL DEATH DIS	V4	DOI 10.1038/cddis.2013.149
Huang DL	2017	MOL CELL BIOL	V37	DOI 10.1128/MCB.00497-16
Kaczmarek A	2013	IMMUNITY	V38	P209	DOI 10.1016/j.immuni.2013.02.003
Kagan VE	2017	NAT CHEM BIOL	V13	P81	DOI [10.1038/NCHEMBIO.2238	10.1038/nchembio.2238]
Kagan VE	2002	J IMMUNOL	V169	P487	DOI 10.4049/jimmunol.169.1.487
Kearney CJ	2015	CELL DEATH DIFFER	V22	P1313	DOI 10.1038/cdd.2014.222
Kearney CJ	2017	MOL CELL	V65	P965	DOI 10.1016/j.molcel.2017.02.024
Kepp O	2014	ONCOIMMUNOLOGY	V3	DOI 10.4161/21624011.2014.955691
KERR JFR	1972	BRIT J CANCER	V26	P239	DOI 10.1038/bjc.1972.33
Kesarwani P	2016	ONCOTARGET	V7	P69371	DOI 10.18632/oncotarget.12674
Kim HJ	2010	ARCH PHARM RES	V33	P1813	DOI 10.1007/s12272-010-1114-4
Koo GB	2015	CELL RES	V25	P707	DOI 10.1038/cr.2015.56
Krysko DV	2008	CELL DEATH DIFFER	V15	P29	DOI 10.1038/sj.cdd.4402271
Krysko DV	2006	CELL DEATH DIFFER	V13	P2011	DOI 10.1038/sj.cdd.4401900
Krysko DV	2011	CELL DEATH DIFFER	V18	P1316	DOI 10.1038/cdd.2011.4
Krysko DV	2008	METHOD ENZYMOL	V442	P307	DOI [10.1016/S0070-6879(08)01416-X	10.1016/S0076-6879(08)01416-X]
Krysko DV	2008	METHODS	V44	P205	DOI 10.1016/j.ymeth.2007.12.001
Krysko DV	2006	APOPTOSIS	V11	P1709	DOI 10.1007/s10495-006-9527-8
Krysko DV	2012	NAT REV CANCER	V12	P860	DOI 10.1038/nrc3380
Krysko DV	2011	TRENDS IMMUNOL	V32	P157	DOI 10.1016/j.it.2011.01.005
Krysko DV	2010	APOPTOSIS	V15	P995	DOI 10.1007/s10495-010-0524-6
Krysko Dmitri V.	2009	P3	DOI 10.1007/978-1-4020-9293-0_1
Krysko DV	2003	J MORPHOL	V258	P336	DOI 10.1002/jmor.10161
Krysko O	2004	APOPTOSIS	V9	P495	DOI 10.1023/B:APPT.0000031452.75162.75
Li X	2017	TECHNOL CANCER RES T	V16	P428	DOI 10.1177/1533034616655909
Li Z	2015	PLOS GENET	V11	DOI [10.1371/journal.pgen.1005285	10.1371/journal.pgen.1005418]
Liu XJ	2016	ONCOTARGET	V7	P22219	DOI 10.18632/oncotarget.7924
Liu ZY	2015	AM J CANCER RES	V5	P3174
Lohmann C	2009	J IMMUNOL	V182	P4538	DOI 10.4049/jimmunol.0803989
Magtanong L	2016	CELL DEATH DIFFER	V23	P1099	DOI 10.1038/cdd.2016.25
Matsushita M	2015	J EXP MED	V212	P555	DOI 10.1084/jem.20140857
Metzig MO	2016	ONCOGENE	V35	P3399	DOI 10.1038/onc.2015.398
Michaud M	2011	SCIENCE	V334	P1573	DOI 10.1126/science.1208347
Moreno-Gonzalez G	2016	AM J RESP CRIT CARE	V194	P415	DOI 10.1164/rccm.201510-2106CI
Moriwaki K	2015	CELL DEATH DIS	V6	DOI 10.1038/cddis.2015.16
Najjar M	2016	IMMUNITY	V45	P46	DOI 10.1016/j.immuni.2016.06.007
Nakai N	2010	PIGM CELL MELANOMA R	V23	P607	DOI 10.1111/j.1755-148X.2010.00736.x
Nugues AL	2014	CELL DEATH DIS	V5	DOI 10.1038/cddis.2014.347
Obeid M	2007	NAT MED	V13	P54	DOI 10.1038/nm1523
Oberst A	2011	NATURE	V471	P363	DOI 10.1038/nature09852
Oppenheim JJ	2005	CURR OPIN IMMUNOL	V17	P359	DOI 10.1016/j.coi.2005.06.002
Paku S	2017	J PATHOL	V241	P441	DOI 10.1002/path.4855
Palucka K	2013	IMMUNITY	V39	P38	DOI 10.1016/j.immuni.2013.07.004
Pasparakis M	2015	NATURE	V517	P311	DOI 10.1038/nature14191
Quarato G	2016	MOL CELL	V61	P589	DOI 10.1016/j.molcel.2016.01.011
Reed JC	2006	NAT CLIN PRACT ONCOL	V3	P388	DOI 10.1038/ncponc0538
Roos WP	2016	NAT REV CANCER	V16	P20	DOI 10.1038/nrc.2015.2
Ros U	2017	CELL REP	V19	P175	DOI 10.1016/j.celrep.2017.03.024
Rosenberg SA	2015	SCIENCE	V348	P62	DOI 10.1126/science.aaa4967
Ruan JY	2015	INT J CLIN EXP PATHO	V8	P15035
Saelens X	2005	J CELL BIOL	V168	P545	DOI 10.1083/jcb.200407162
Scheffer SR	2003	INT J CANCER	V103	P205	DOI 10.1002/ijc.10777
Schmidt SV	2015	ONCOTARGET	V6	P8635	DOI 10.18632/oncotarget.3249
Schneider AT	2017	CANCER CELL	V31	P94	DOI 10.1016/j.ccell.2016.11.009
Segawa K	2014	SCIENCE	V344	P1164	DOI 10.1126/science.1252809
Seifert L	2016	NATURE	V532	P245	DOI 10.1038/nature17403
Seong SY	2004	NAT REV IMMUNOL	V4	P469	DOI 10.1038/nri1372
Stoll G	2017	ONCOIMMUNOLOGY	V6	DOI 10.1080/2162402X.2017.1299302
Strilic B	2016	NATURE	V536	P215	DOI 10.1038/nature19076
Suzuki J	2013	SCIENCE	V341	P403	DOI 10.1126/science.1236758
Suzuki J	2010	NATURE	V468	P834	DOI 10.1038/nature09583
Takemura R	2015	CANCER IMMUNOL RES	V3	P902	DOI 10.1158/2326-6066.CIR-14-0219
Tummers B	2017	IMMUNOL REV	V277	P76	DOI 10.1111/imr.12541
Tyurin VA	2014	CELL DEATH DIFFER	V21	P825	DOI 10.1038/cdd.2014.1
Vanden Berghe T	2006	CELL SIGNAL	V18	P328	DOI 10.1016/j.cellsig.2005.05.003
Vanden Berghe T	2014	NAT REV MOL CELL BIO	V15	P134	DOI 10.1038/nrm3737
Vandenberk L	2016	FRONT IMMUNOL	V6	DOI 10.3389/fimmu.2015.00663
Vercammen D	1997	CYTOKINE	V9	P801	DOI 10.1006/cyto.1997.0252
Vucur M	2013	CELL REP	V4	P776	DOI 10.1016/j.celrep.2013.07.035
Wang HY	2014	MOL CELL	V54	P133	DOI 10.1016/j.molcel.2014.03.003
Yang H	2016	ONCOIMMUNOLOGY	V5	DOI 10.1080/2162402X.2016.1149673
Yatim N	2015	SCIENCE	V350	P328	DOI 10.1126/science.aad0395
Zhang J	2016	CELL MOL LIFE SCI	V73	P2153	DOI 10.1007/s00018-016-2190-5
Zhang XX	2016	CELL REP	V16	P3247	DOI 10.1016/j.celrep.2016.06.103
NR 122
TC 91
Z9 93
U1 2
U2 56
PU WILEY
PI HOBOKEN
PA 111 RIVER ST	HOBOKEN 07030-5774	NJ USA
SN 0105-2896
EI 1600-065X
J9 IMMUNOL REV
JI Immunol. Rev.
PD NOV
PY 2017
VL 280
IS 1
SI SI
BP 207
EP 219
DI 10.1111/imr.12583
PG 13
WC Immunology
WE Science Citation Index Expanded (SCI-EXPANDED)
SC Immunology
GA FJ6VH
UT WOS:000412895600016
PM 29027225
DA 2022-09-16
ER
PT J
AU Liu	XJ
Zhou	M
Mei	LY
Ruan	JY
Hu	Q
Peng	J
Su	H
Liao	H
Liu	SL
Liu	WP
Wang	H
Huang	Q
Li	F
Li	CY
AF Liu	Xinjian
Zhou	Min
Mei	Ling
Ruan	Jiaying
Hu	Qian
Peng	Jing
Su	Hang
Liao	Hong
Liu	Shanling
Liu	WeiPing
Wang	He
Huang	Qian
Li	Fang
Li	Chuan-Yuan
TI Key roles of necroptotic factors in promoting tumor growth
SO ONCOTARGET
LA English
DT Article
DE necroptosis; RipK1; RipK3; MLKL; tumor growth
ID NF-KAPPA-B; RECEPTOR-INTERACTING PROTEIN; INDUCED CELL-DEATH; PROGRAMMED
NECROSIS; IN-VIVO; NLRP3 INFLAMMASOME; PROSTATE-CANCER; LUNG-CARCINOMA;
TNF-ALPHA; KINASE
AB Necroptotic factors are generally assumed to play a positive role in tumor therapy by eliminating damaged tumor cells. Here we show that	contrary to expectation	necroptotic factors RIPK1	RIPK3	and MLKL promote tumor growth. We demonstrate that genetic knockout of necroptotic genes RIPK1	RIPK3	or MLKL in cancer cells significantly attenuated their abilities to grow in an anchorage-independent manner. In addition	they exhibited significantly enhanced radiosensitivity. The knockout cells also showed greatly reduced ability to form tumors in mice. Moreover	necrosulfonamide (NSA)	a previously identified chemical inhibitor of necroptosis	could significantly delay tumor growth in a xenograft model. Mechanistically	we show that necroptoic factors play a significant role in maintaining the activity of NF-kappa B. Finally	we found that high levels of phosphorylated MLKL in human esophageal and colon cancers are associated with poor overall survival. Taken together	we conclude that pro-necroptic factors such as RIPK1	RIPK3	and MLKL may play a role in supporting tumor growth	and MLKL may be a promising target for cancer treatment.
C1 [Liu	Xinjian; Zhou	Min; Li	Fang; Li	Chuan-Yuan] Duke Univ	Med Ctr	Dept Dermatol	Durham	NC 27710 USA.
[Liu	Xinjian; Huang	Qian] Shanghai Jiao Tong Univ	Sch Med	Shanghai Gen Hosp	Ctr Canc	Shanghai 201620	Peoples R China.
[Zhou	Min] Shanghai Jiao Tong Univ	Renji Hosp	Shanghai Canc Inst	Sch Med	State Key Lab Oncogenes & Related Genes	Shanghai 200032	Peoples R China.
[Mei	Ling; Ruan	Jiaying; Hu	Qian; Peng	Jing; Su	Hang; Liao	Hong; Liu	Shanling; Wang	He] Sichuan Univ	West China Univ Hosp 2	Dept Obstet & Gynecol	Chengdu 610041	Sichuan	Peoples R China.
[Mei	Ling; Ruan	Jiaying; Hu	Qian; Peng	Jing; Su	Hang; Liao	Hong; Liu	Shanling; Wang	He] Sichuan Univ	West China Univ Hosp 2	MOE Key Lab Obstet & Gynecol & Pediat Dis & Birth	Chengdu 610041	Sichuan	Peoples R China.
[Mei	Ling; Ruan	Jiaying; Hu	Qian; Peng	Jing; Su	Hang; Liao	Hong; Liu	Shanling; Wang	He] Sichuan Univ	West China Univ Hosp 2	West China Inst Women & Childrens Hlth	Lab Cell & Gene Therapy	Chengdu 610041	Sichuan	Peoples R China.
[Mei	Ling; Ruan	Jiaying; Hu	Qian; Peng	Jing; Su	Hang; Liao	Hong] Sichuan Univ	West China Univ Hosp 2	West China Inst Women & Childrens Hlth	Genet Lab	Chengdu 610041	Sichuan	Peoples R China.
[Liu	WeiPing] Sichuan Univ	West China Hosp	Dept Pathol	Chengdu 610041	Sichuan	Peoples R China.
[Li	Chuan-Yuan] Duke Univ	Med Ctr	Dept Pharmacol & Canc Biol	Durham	NC 27710 USA.
RP Li	CY (corresponding author)	Duke Univ	Med Ctr	Dept Dermatol	Durham	NC 27710 USA.; Li	CY (corresponding author)	Duke Univ	Med Ctr	Dept Pharmacol & Canc Biol	Durham	NC 27710 USA.
EM Chuan.Li@duke.edu
RI Li	Chuan-Yuan/H-4148-2013
FU National Institutes of Health [CA155270	ES024015]; National Science
Foundation of China [NSFC81120108017	NSFC81572788	81270660]; Science
and Technology Department of Sichuan Province [2012SZ0136]; Duke Skin
Disease Research Center [AR066527]; NATIONAL CANCER INSTITUTE
[R01CA155270] Funding Source: NIH RePORTER; NATIONAL INSTITUTE OF
ARTHRITIS AND MUSCULOSKELETAL AND SKIN DISEASES [P30AR066527] Funding
Source: NIH RePORTER; NATIONAL INSTITUTE OF ENVIRONMENTAL HEALTH
SCIENCES [R01ES024015] Funding Source: NIH RePORTER
FX This study was supported in part by grants CA155270	ES024015 from the
National Institutes of Health (to C-Y Li); and grants NSFC81120108017
(to Q. Huang) and NSFC81572788 (to X. Liu) from the National Science
Foundation of China. It was also supported in part by grant 2012SZ0136
from the Science and Technology Department of Sichuan Province to S.
Liu	and grant 81270660 from the National Science Foundation of China to
H. Wang. In addition	it is also supported in part by the Duke Skin
Disease Research Center (AR066527).
CR Araki S	2007	CANCER RES	V67	P6854	DOI 10.1158/0008-5472.CAN-07-1162
Bai HL	2014	INT J ONCOL	V45	P333	DOI 10.3892/ijo.2014.2421
Basit F	2013	CELL DEATH DIFFER	V20	P1161	DOI 10.1038/cdd.2013.45
Bertrand MJM	2008	MOL CELL	V30	P689	DOI 10.1016/j.molcel.2008.05.014
Bizik J	2004	CELL DEATH DIFFER	V11	P183	DOI 10.1038/sj.cdd.4401317
Cai ZY	2014	NAT CELL BIOL	V16	P55	DOI 10.1038/ncb2883
Chan FK	2014	ANN REV IMMUNOLOGY
Chan FKM	2003	J BIOL CHEM	V278	P51613	DOI 10.1074/jbc.M305633200
Chen L	2010	NATURE	V465	P492	DOI 10.1038/nature09075
Cho Y	2009	CELL	V137	P1112	DOI 10.1016/j.cell.2009.05.037
Christofferson DE	2010	CURR OPIN CELL BIOL	V22	P263	DOI 10.1016/j.ceb.2009.12.003
CIFONE MA	1980	P NATL ACAD SCI-BIOL	V77	P1039	DOI 10.1073/pnas.77.2.1039
Degenhardt K	2006	CANCER CELL	V10	P51	DOI 10.1016/j.ccr.2006.06.001
Degterev A	2005	NAT CHEM BIOL	V1	P112	DOI 10.1038/nchembio711
Duprez L	2011	IMMUNITY	V35	P908	DOI 10.1016/j.immuni.2011.09.020
Elaraj DM	2006	CLIN CANCER RES	V12	P1088	DOI 10.1158/1078-0432.CCR-05-1603
Franken NAP	2006	NAT PROTOC	V1	P2315	DOI 10.1038/nprot.2006.339
Galluzzi L	2008	CELL	V135	P1161	DOI 10.1016/j.cell.2008.12.004
Gunther C	2011	NATURE	V477	P335	DOI 10.1038/nature10400
Hacker Hans	2006	Sci STKE	V2006	pre13	DOI 10.1126/stke.3572006re13
Han SW	2004	INT J CANCER	V111	P322	DOI 10.1002/ijc.20281
Han WD	2007	MOL CANCER THER	V6	P1641	DOI 10.1158/1535-7163.MCT-06-0511
He SD	2009	CELL	V137	P1100	DOI 10.1016/j.cell.2009.05.021
Hitomi JI	2008	CELL	V135	P1311	DOI 10.1016/j.cell.2008.10.044
Hu X	2007	AUTOPHAGY	V3	P490	DOI 10.4161/auto.4592
Huang Q	2011	NAT MED	V17	P860	DOI 10.1038/nm.2385
Ichim G	2015	MOL CELL	V57	P860	DOI 10.1016/j.molcel.2015.01.018
Kaiser WJ	2011	NATURE	V471	P368	DOI 10.1038/nature09857
Kang TB	2013	IMMUNITY	V38	P27	DOI 10.1016/j.immuni.2012.09.015
Kastan MB	2000	NAT REV MOL CELL BIO	V1	P179	DOI 10.1038/35043058
Kelliher MA	1998	IMMUNITY	V8	P297	DOI 10.1016/S1074-7613(00)80535-X
Koukourakis MI	2015	BIOCHEM BIOPH RES CO	V461	P268	DOI 10.1016/j.bbrc.2015.04.014
Lawlor KE	2015	NAT COMMUN	V6	DOI 10.1038/ncomms7282
Leung L	2012	PLOS ONE	V7	DOI 10.1371/journal.pone.0046677
Li L	2009	INT J CANCER	V125	P1796	DOI 10.1002/ijc.24463
Linkermann A	2014	NEW ENGL J MED	V370	P455	DOI 10.1056/NEJMra1310050
Liu XY	2015	CANCER RES	V75	P1736	DOI 10.1158/0008-5472.CAN-14-2199
Liu XJ	2015	MOL CELL	V58	P284	DOI 10.1016/j.molcel.2015.03.003
Moriwaki K	2014	IMMUNITY	V41	P567	DOI 10.1016/j.immuni.2014.09.016
Murphy JM	2013	IMMUNITY	V39	P443	DOI 10.1016/j.immuni.2013.06.018
Nehs MA	2011	SURGERY	V150	P1032	DOI 10.1016/j.surg.2011.09.012
Oberst A	2011	NAT REV MOL CELL BIO	V12	P757	DOI 10.1038/nrm3214
Oberst A	2011	NATURE	V471	P363	DOI 10.1038/nature09852
Pasparakis M	2015	NATURE	V517	P311	DOI 10.1038/nature14191
Ran FA	2013	NAT PROTOC	V8	P2281	DOI 10.1038/nprot.2013.143
Reuter S	2009	ANN NY ACAD SCI	V1171	P436	DOI 10.1111/j.1749-6632.2009.04731.x
Rickard JA	2014	CELL	V157	P1175	DOI 10.1016/j.cell.2014.04.019
Saddoughi SA	2013	EMBO MOL MED	V5	P105	DOI 10.1002/emmm.201201283
Saijo Y	2002	J IMMUNOL	V169	P469	DOI 10.4049/jimmunol.169.1.469
Schmid MC	2011	CANCER RES	V71	P6965	DOI 10.1158/0008-5472.CAN-11-0588
Shalem O	2014	SCIENCE	V343	P84	DOI 10.1126/science.1247005
Shiloh Y	2003	NAT REV CANCER	V3	P155	DOI 10.1038/nrc1011
Sun LM	2014	TRENDS BIOCHEM SCI	V39	P587	DOI 10.1016/j.tibs.2014.10.003
Sun LM	2012	CELL	V148	P213	DOI 10.1016/j.cell.2011.11.031
Tak PP	2001	J CLIN INVEST	V107	P7	DOI 10.1172/JCI11830
Teng X	2005	BIOORG MED CHEM LETT	V15	P5039	DOI 10.1016/j.bmcl.2005.07.077
Ting AT	1996	EMBO J	V15	P6189	DOI 10.1002/j.1460-2075.1996.tb01007.x
Vanden Berghe T	2014	NAT REV MOL CELL BIO	V15	P134	DOI 10.1038/nrm3737
Vandenabeele P	2010	SCI SIGNAL	V3	DOI 10.1126/scisignal.3115re4
Wang ZG	2012	CELL	V148	P228	DOI 10.1016/j.cell.2011.11.030
Welz PS	2011	NATURE	V477	P330	DOI 10.1038/nature10273
Wu JF	2013	CELL RES	V23	P994	DOI 10.1038/cr.2013.91
Youngs SJ	1997	INT J CANCER	V71	P257	DOI 10.1002/(SICI)1097-0215(19970410)71:2<257::AID-IJC22>3.0.CO;2-D
Zeng XH	2011	FRONT ONCOL	V1	DOI 10.3389/fonc.2011.00030
Zhang DW	2009	SCIENCE	V325	P332	DOI 10.1126/science.1172308
Zhang HB	2011	NATURE	V471	P373	DOI 10.1038/nature09878
Zhou W	2014	SEMIN CELL DEV BIOL	V35	P14	DOI 10.1016/j.semcdb.2014.07.013
Zhou W	2014	CELL	V158	P464	DOI 10.1016/j.cell.2014.06.041
Zhou ZR	2012	PROTEIN CELL	V3	P811	DOI 10.1007/s13238-012-2083-9
NR 69
TC 56
Z9 59
U1 0
U2 8
PU IMPACT JOURNALS LLC
PI ORCHARD PARK
PA 6666 E QUAKER ST	STE 1	ORCHARD PARK	NY 14127 USA
EI 1949-2553
J9 ONCOTARGET
JI Oncotarget
PD APR 19
PY 2016
VL 7
IS 16
BP 22219
EP 22233
DI 10.18632/oncotarget.7924
PG 15
WC Oncology; Cell Biology
WE Science Citation Index Expanded (SCI-EXPANDED)
SC Oncology; Cell Biology
GA DO3TY
UT WOS:000377705900089
PM 26959742
OA Green Published	gold	Green Submitted
DA 2022-09-16
ER
PT J
AU Su	ZY
Yang	ZZ
Xu	YQ
Chen	YB
Yu	Q
AF Su	Zhenyi
Yang	Zuozhang
Xu	Yongqing
Chen	Yongbin
Yu	Qiang
TI MicroRNAs in apoptosis	autophagy and necroptosis
SO ONCOTARGET
LA English
DT Article
DE microRNA; apoptosis; autophagy; necroptosis; cancer progression
ID HEPATOCELLULAR-CARCINOMA CELLS; SUPPRESSES TUMOR-GROWTH; BREAST-CANCER
CELLS; BCL-X-L; PROMOTES APOPTOSIS; COLORECTAL-CANCER; DOWN-REGULATION;
PANCREATIC-CANCER; SIGNALING PATHWAYS; MEDIATED CLEAVAGE
AB MicroRNAs (miRNAs) are endogenous 22 nt non-coding RNAs that target mRNAs for cleavage or translational repression. Numerous miRNAs regulate programmed cell death including apoptosis	autophagy and necroptosis. We summarize how miRNAs regulate apoptotic	autophagic and necroptotic pathways and cancer progression. We also discuss how miRNAs link different types of cell death.
C1 [Su	Zhenyi] Southeast Univ	Sch Med	Dept Biochem & Mol Biol	Nanjing 210009	Jiangsu	Peoples R China.
[Su	Zhenyi] Harvard Univ	Dept Cell Biol	Sch Med	Boston	MA 02115 USA.
[Yang	Zuozhang] Kunming Med Univ	Tumor Hosp Yunnan Prov	Bone & Soft Tissue Tumors Res Ctr Yunnan Prov	Dept Orthopaed	Affiliated Hosp 3	Kunming 650118	Yunnan	Peoples R China.
[Xu	Yongqing] Chengdu Mil Command	Kunming Gen Hosp	Dept Orthopaed	Kunming 650118	Yunnan	Peoples R China.
[Chen	Yongbin] Chinese Acad Sci	Kunming Inst Zool	Key Lab Anim Models & Human Dis Mech	Kunming 650223	Yunnan	Peoples R China.
[Yu	Qiang] Chinese Acad Sci	Shanghai Inst Mat Med	Shanghai 201203	Peoples R China.
RP Yang	ZZ (corresponding author)	Kunming Med Univ	Tumor Hosp Yunnan Prov	Bone & Soft Tissue Tumors Res Ctr Yunnan Prov	Dept Orthopaed	Affiliated Hosp 3	Kunming 650118	Yunnan	Peoples R China.
EM yangzuozhang@163.com
RI Su	Zhenyi/AHC-5959-2022
FU National Natural Science Foundation of China [81460440	31300666
81260322	81372322]; Natural Science Foundation of Yunnan Province
[2012FB163]; Joint Special Funds for the Department of Science and
Technology of Yunnan Province-Kunming Medical University [2014FB059];
Specialty Fund of High-level Talents Medical Personnel Training of
Yunnan Province [D-201242]
FX This research was supported in part by grants from the National Natural
Science Foundation of China (No. 81460440	No. 31300666	No. 81260322
and No. 81372322)	the Natural Science Foundation of Yunnan Province
(No. 2012FB163)	the Joint Special Funds for the Department of Science
and Technology of Yunnan Province-Kunming Medical University (No.
2014FB059)	and the Specialty Fund of High-level Talents Medical
Personnel Training of Yunnan Province (No. D-201242).
CR Abend JR	2010	J VIROL	V84	P12139	DOI 10.1128/JVI.00884-10
Alahari SK.	2013	REGULATION METASTASI	P81
Alajez NM	2011	CANCER RES	V71	P2381	DOI 10.1158/0008-5472.CAN-10-2754
Barlev NA	2010	CELL DEATH DIFFER	V17	P373	DOI 10.1038/cdd.2009.73
Behrman S	2011	J CELL BIOL	V192	P919	DOI 10.1083/jcb.201010055
Bhutia SK	2010	CANCER RES	V70	P3667	DOI 10.1158/0008-5472.CAN-09-3647
Bian K	2012	FEBS LETT	V586	P804	DOI 10.1016/j.febslet.2012.01.050
Cai N	2013	RNA	V19	P85	DOI 10.1261/rna.035295.112
Cai ZY	2014	NAT CELL BIOL	V16	P55	DOI 10.1038/ncb2883
Carthew RW	2009	CELL	V136	P642	DOI 10.1016/j.cell.2009.01.035
Chan FK-M	2014	PROGRAMMED NECROSIS	P211
Chang Y	2012	GASTROENTEROLOGY	V143	P177	DOI 10.1053/j.gastro.2012.04.009
Chen F	2010	ONCOL REP	V23	P1457	DOI 10.3892/or_00000784
Chen HY	2012	CANCER RES	V72	P3631	DOI 10.1158/0008-5472.CAN-12-0667
Chen Q	2014	CELL DEATH DIS	V5	DOI 10.1038/cddis.2014.92
Chitnis NS	2012	MOL CELL	V48	P353	DOI 10.1016/j.molcel.2012.08.025
Cimino D	2013	FASEB J	V27	P1223	DOI 10.1096/fj.12-214692
Cimmino A	2005	P NATL ACAD SCI USA	V102	P13944	DOI 10.1073/pnas.0506654102
Comincini S	2013	CANCER BIOL THER	V14	P574	DOI 10.4161/cbt.24597
Crighton D	2006	CELL	V126	P121	DOI 10.1016/j.cell.2006.05.034
Degterev A	2005	NAT CHEM BIOL	V1	P112	DOI 10.1038/nchembio711
Deng M	2011	J CELL SCI	V124	P2997	DOI 10.1242/jcs.085050
Ding J	2013	HEPATOLOGY	V58	P654	DOI 10.1002/hep.26378
Dontula R	2013	GENES CANC
Donzelli Sara	2014	Oncoscience	V1	P427
Fang J	2012	APOPTOSIS	V17	P410	DOI 10.1007/s10495-011-0683-0
Favreau AJ.	2013	BLOOD	V122	P3811	DOI DOI 10.1182/BLOOD.V122.21.3811.3811
Feoktistova M	2011	MOL CELL	V43	P449	DOI 10.1016/j.molcel.2011.06.011
Fornari F	2010	CANCER RES	V70	P5184	DOI 10.1158/0008-5472.CAN-10-0145
Frankel LB	2012	CARCINOGENESIS	V33	P2018	DOI 10.1093/carcin/bgs266
Frankel LB	2011	EMBO J	V30	P4628	DOI 10.1038/emboj.2011.331
Fujita N	2008	MOL BIOL CELL	V19	P2092	DOI 10.1091/mbc.E07-12-1257
Guennewig B	2014	RNA	V20	P61	DOI 10.1261/rna.038968.113
Guo QY	2013	BLOOD	V121	P4875	DOI 10.1182/blood-2012-08-452425
Hamada S	2014	CELL SIGNAL	V26	P179	DOI 10.1016/j.cellsig.2013.11.003
Hatley ME	2010	CANCER CELL	V18	P282	DOI 10.1016/j.ccr.2010.08.013
He CC	2009	ANNU REV GENET	V43	P67	DOI 10.1146/annurev-genet-102808-114910
He SD	2009	CELL	V137	P1100	DOI 10.1016/j.cell.2009.05.021
Hirata H	2012	CARCINOGENESIS	V33	P41	DOI 10.1093/carcin/bgr239
Hobbs RG	2014	INT VACUUM NANOELECT
Hu WW	2010	MOL CELL	V38	P689	DOI 10.1016/j.molcel.2010.05.027
Huang GX	2012	CANCER RES	V72	P908	DOI 10.1158/0008-5472.CAN-11-1460
Huang YP	2012	CELL CYCLE	V11	P1247	DOI 10.4161/cc.11.6.19670
Huang Y	2011	J PHYSIOL BIOCHEM	V67	P129	DOI 10.1007/s13105-010-0050-6
Hudson RS	2013	ONCOGENE	V32	P4139	DOI 10.1038/onc.2012.424
Huse JT	2009	GENE DEV	V23	P1327	DOI 10.1101/gad.1777409
Hwang-Verslues WW	2011	ONCOGENE	V30	P2463	DOI 10.1038/onc.2010.618
Ichimura A	2010	MOL PHARM
Ichimura Y	2010	SEMIN IMMUNOPATHOL	V32	P431	DOI 10.1007/s00281-010-0220-1
Iliopoulos D	2010	MOL CELL	V39	P493	DOI 10.1016/j.molcel.2010.07.023
Ji F	2013	BONE	V56	P220	DOI 10.1016/j.bone.2013.05.020
Jiang LL	2012	J CLIN INVEST	V122	P33	DOI 10.1172/JCI58849
Jin L	2011	P NATL ACAD SCI USA	V108	P15840	DOI 10.1073/pnas.1019312108
Ju JA	2013	BIOMARK GENOM MED	V5	P74	DOI 10.1016/j.bgm.2013.07.006
Kato M	2009	NAT CELL BIOL	V11	P881	DOI 10.1038/ncb1897
Keklikoglou I	2012	ONCOGENE	V31	P4150	DOI 10.1038/onc.2011.571
Korkmaz G	2012	AUTOPHAGY	V8	P165	DOI 10.4161/auto.8.2.18351
Kroemer G	2010	MOL CELL	V40	P280	DOI 10.1016/j.molcel.2010.09.023
Krol J	2010	NAT REV GENET	V11	P597	DOI 10.1038/nrg2843
Lan SH	2014	HEPATOLOGY	V59	P505	DOI 10.1002/hep.26659
Le MTN	2009	GENE DEV	V23	P862	DOI 10.1101/gad.1767609
Lee JS	2009	NAT CELL BIOL	V11	P1355	DOI 10.1038/ncb1980
Legakis JE	2007	AUTOPHAGY	V3	P422	DOI 10.4161/auto.4129
Li Haoran	2014	Oncoscience	V1	P531
Li Haoran	2014	Oncoscience	V1	P3
Li Jun-cai	2010	Xibei Zhiwu Xuebao	V30	P30
Li Q	2013	SCI REPORTS	P3
Li ZJ	2012	NAT COMMUN	V3	DOI 10.1038/ncomms1681
Liao WT	2014	J PATHOL	V232	P415	DOI 10.1002/path.4309
Lima RT	2011	EUR J CANCER	V47	P163	DOI 10.1016/j.ejca.2010.11.005
Liu J	2011	J CELL MOL MED	V15	P1474	DOI 10.1111/j.1582-4934.2010.01104.x
Lorin S	2013	SEMIN CANCER BIOL	V23	P361	DOI 10.1016/j.semcancer.2013.06.007
Lu C	2012	J IMMUNOL	V188	p[172	141]
Maiuri MC	2010	CURR OPIN CELL BIOL	V22	P181	DOI 10.1016/j.ceb.2009.12.001
Martin Elizabeth C	2014	Genes Cancer	V5	P353
Meijer AJ	2011	CURR BIOL	V21	pR227	DOI 10.1016/j.cub.2011.02.007
Meng FY	2007	GASTROENTEROLOGY	V133	P647	DOI 10.1053/j.gastro.2007.05.022
Menghini R	2014	CELL DEATH DIS	V5	DOI 10.1038/cddis.2013.556
Mikhaylova O	2012	CANCER CELL	V21	P532	DOI 10.1016/j.ccr.2012.02.019
Moscat J	2009	CELL	V137	P1001	DOI 10.1016/j.cell.2009.05.023
Mouw JK	2014	NAT MED	V20	P360	DOI 10.1038/nm.3497
Nakano H	2010	INT J CANCER	V127	P1072	DOI 10.1002/ijc.25143
Ninio-Many Lihi	2014	Oncoscience	V1	P250
Oberst A	2011	NATURE	V471	P363	DOI 10.1038/nature09852
Oneyama C	2011	ONCOGENE	V30	P3489	DOI 10.1038/onc.2011.63
Pattingre S	2005	CELL	V122	P927	DOI 10.1016/j.cell.2005.07.002
Png KJ	2012	NATURE	V481	P190	DOI 10.1038/nature10661
Razumilava N	2012	HEPATOLOGY	V55	P465	DOI 10.1002/hep.24698
Rossato M	2012	P NATL ACAD SCI USA	V109	pE3101	DOI 10.1073/pnas.1209100109
Russell RC	2014	CELL RES	V24	P42	DOI 10.1038/cr.2013.166
Sacconi A	2012	CELL DEATH DIS	V3	DOI 10.1038/cddis.2012.160
Sanchez-Diaz Patricia C	2014	Oncoscience	V1	P599
Shi Y	2014	CLIN CANCER RES	V20	P1803	DOI 10.1158/1078-0432.CCR-13-2284
Siegel C	2011	P NATL ACAD SCI USA	V108	P11662	DOI 10.1073/pnas.1102635108
Singh R	2011	CELL METAB	V13	P495	DOI 10.1016/j.cmet.2011.04.004
Srivastava N	2011	BREAST CANCER RES	V13	DOI 10.1186/bcr2861
Srivastava R.	2007	APOPTOSIS CELL SIGNA
Sun LM	2012	CELL	V148	P213	DOI 10.1016/j.cell.2011.11.031
Suzuki HI	2009	NATURE	V460	P529	DOI 10.1038/nature08199
Swarbrick A	2010	NAT MED	V16	P1134	DOI 10.1038/nm.2227
Tabas I	2011	NAT CELL BIOL	V13	P184	DOI 10.1038/ncb0311-184
Tsang WP	2008	APOPTOSIS	V13	P1215	DOI 10.1007/s10495-008-0256-z
Tsukamoto Y	2010	CANCER RES	V70	P2339	DOI 10.1158/0008-5472.CAN-09-2777
Valastyan S	2009	CELL	V137	P1032	DOI 10.1016/j.cell.2009.03.047
Verbrugge I	2010	CELL	V143	P1192	DOI 10.1016/j.cell.2010.12.004
Walker JC	2009	GENE DEV	V23	P1046	DOI 10.1101/gad.1777709
Wang F	2013	STEM CELL RES	V11	P657	DOI 10.1016/j.scr.2013.04.005
Wang HQ	2011	J PATHOL	V225	P232	DOI 10.1002/path.2931
Wang JX	2011	NAT MED	V17	P71	DOI 10.1038/nm.2282
Wang JL	2013	PLOS PATHOG	V9	DOI 10.1371/journal.ppat.1003697
Wang K	2013	CELL DEATH DIS	V4	DOI 10.1038/cddis.2013.233
Wang L	2012	FEBS LETT	V586	P1312	DOI 10.1016/j.febslet.2012.03.035
Wang P	2013	GASTROENTEROLOGY	V145	P1133	DOI 10.1053/j.gastro.2013.07.048
Wang P	2013	MOL ONCOL	V7	P334	DOI 10.1016/j.molonc.2012.10.011
Wang SY	2011	INT J BIOCHEM CELL B	V43	P1263	DOI 10.1016/j.biocel.2011.05.010
Wang ZG	2012	CELL	V148	P228	DOI 10.1016/j.cell.2011.11.030
Wei YJ	2008	MOL CELL	V30	P678	DOI 10.1016/j.molcel.2008.06.001
Wirawan E	2010	CELL DEATH DIS	V1	DOI 10.1038/cddis.2009.16
Wu H	2012	CELL SIGNAL	V24	P2179	DOI 10.1016/j.cellsig.2012.07.001
Xie Y	2013	ONCOGENE	V32	P2442	DOI 10.1038/onc.2012.258
Xu CQ	2007	J CELL SCI	V120	P3045	DOI 10.1242/jcs.010728
Xu CX	2012	J BIOL CHEM	V287	P34970	DOI 10.1074/jbc.M112.374611
Yamada N	2014	BBA-MOL CELL RES	V1843	P590	DOI 10.1016/j.bbamcr.2013.11.022
Yang G	2013	ONCOL REP	V30	P877	DOI 10.3892/or.2013.2532
Yang H	2008	CANCER RES	V68	P425	DOI 10.1158/0008-5472.CAN-07-2488
Yang K	2014	J INFECT DIS	V210	P89	DOI 10.1093/infdis/jiu002
Yang ZF	2010	CURR OPIN CELL BIOL	V22	P124	DOI 10.1016/j.ceb.2009.11.014
Ye D	2012	STEM CELLS	V30	P1645	DOI 10.1002/stem.1149
Ye HS	2012	NUCLEIC ACIDS RES	V40	P5201	DOI 10.1093/nar/gks175
Ying Q	2011	HEPATOLOGY	V54	P2064	DOI 10.1002/hep.24614
Yoo J	2014	CELL DEATH DIFFERENT
Yousefi S	2006	NAT CELL BIOL	V8	P1124	DOI 10.1038/ncb1482
Yu T	2014	ONCOGENE	V1351	P531
Yu Y	2012	AUTOPHAGY	V8	P853	DOI 10.4161/auto.20053
Zalckvar E	2009	EMBO REP	V10	P285	DOI 10.1038/embor.2008.246
Zhang H	2011	CELL DEATH DIFFER	V18	P1702	DOI 10.1038/cdd.2011.28
Zhang J	2010	ONCOL REP	V24	P1217	DOI 10.3892/or_00000975
Zhang L	2012	J NEUROINFLAMM	V9	DOI 10.1186/1742-2094-9-211
Zhang Y	2014	PLOS ONE	V9	DOI 10.1371/journal.pone.0091546
Zhao G	2013	MOL CANCER THER	V12	P83	DOI 10.1158/1535-7163.MCT-12-0534-T
Zhao N	2014	MOL CANCER	V13	DOI 10.1186/1476-4598-13-35
Zhou M	2010	J BIOL CHEM	V285	P21496	DOI 10.1074/jbc.M109.083337
Zhou W	2014	SEMIN CELL DEV BIOL	V35	P14	DOI 10.1016/j.semcdb.2014.07.013
Zhou W	2014	CELL	V158	P464	DOI 10.1016/j.cell.2014.06.041
Zhu H	2009	AUTOPHAGY	V5	P816	DOI 10.4161/auto.9064
Zuckerman V	2009	J PATHOL	V219	P3	DOI 10.1002/path.2584
NR 146
TC 256
Z9 265
U1 2
U2 118
PU IMPACT JOURNALS LLC
PI ORCHARD PARK
PA 6666 E QUAKER ST	STE 1	ORCHARD PARK	NY 14127 USA
EI 1949-2553
J9 ONCOTARGET
JI Oncotarget
PD APR 20
PY 2015
VL 6
IS 11
BP 8474
EP 8490
DI 10.18632/oncotarget.3523
PG 17
WC Oncology; Cell Biology
WE Science Citation Index Expanded (SCI-EXPANDED)
SC Oncology; Cell Biology
GA CN9NB
UT WOS:000358774600005
PM 25893379
OA Green Submitted	Green Published	gold
DA 2022-09-16
ER
PT J
AU Raden	Y
Shlomovitz	I
Gerlic	M
AF Raden	Yael
Shlomovitz	Inbar
Gerlic	Motti
TI Necroptotic extracellular vesicles-present and future
SO SEMINARS IN CELL & DEVELOPMENTAL BIOLOGY
LA English
DT Review
DE Necroptosis; Extracellular vesicles; MLKL; RIPK1; RIPK3; Cancer;
Immunotherapy
AB Necroptosis is a receptor-interacting protein kinase 3 (RIPK3)-/mixed lineage kinase domain-like(MLKL)dependent and caspase-independent form of cell death that promotes inflammation. We	and others	have recently shown that necroptotic cells release extracellular vesicles (EVs). This finding has highlighted that the impact of necroptosis extends well beyond its cell death function. In this review	we summarize the general characteristics	biogenesis	and function of EVs	as well as their role in cancer. In addition	we outline our current knowledge regarding necroptotic EVs	including their recently discovered and analyzed proteome. We examine the accumulating evidence for a role for necroptosis in anti-tumor immunity. Finally	we suggest that necroptotic EVs play an important role in the necroptosis-induced immune response and may	therefore	be exploited in cancer immunotherapy applications.
C1 [Raden	Yael; Shlomovitz	Inbar; Gerlic	Motti] Tel Aviv Univ	Sackler Sch Med	Dept Clin Microbiol & Immunol	Tel Aviv	Israel.
RP Gerlic	M (corresponding author)	Tel Aviv Univ	Sackler Sch Med	Dept Clin Microbiol & Immunol	Tel Aviv	Israel.
EM Mgerlic@tauex.tau.ac.il
RI Gerlic	Motti/U-3484-2017
OI Gerlic	Motti/0000-0001-9518-1833
FU Recanati Foundation (TAU); Israel Science Foundation (ISF) [1416/15
818/18]; Alpha-1 foundation [615533]; U.S. - Israel Binational Science
Foundation (BSF) [2017176]; Varda and Boaz Dotal Research Center in
Hemato-Oncology
FX This work was supported by the Recanati Foundation (TAU); Israel Science
Foundation (ISF) under Grants #1416/15 and 818/18; Alpha-1 foundation
under Grant #615533; U.S. - Israel Binational Science Foundation (BSF)
under Grant #2017176; Individual research grant from Varda and Boaz
Dotal Research Center in Hemato-Oncology. The funders had no role in
study design	data collection and analysis	decision to publish	or
preparation of manuscript.
CR Aaes TL	2020	J IMMUNOL	V204	P775	DOI 10.4049/jimmunol.1900072
Aaes TL	2016	CELL REP	V15	P274	DOI 10.1016/j.celrep.2016.03.037
Admyre C	2006	EUR J IMMUNOL	V36	P1772	DOI 10.1002/eji.200535615
Anderton H	2019	CELL DEATH DIFFER	V26	P877	DOI 10.1038/s41418-018-0166-8
Andre F	2002	LANCET	V360	P295	DOI 10.1016/S0140-6736(02)09552-1
Arii J	2018	NAT COMMUN	V9	DOI 10.1038/s41467-018-05889-9
Beauvillain C	2007	MICROBES INFECT	V9	P1614	DOI 10.1016/j.micinf.2007.07.002
Berson JF	2001	MOL BIOL CELL	V12	P3451	DOI 10.1091/mbc.12.11.3451
Boelens MC	2014	CELL	V159	P499	DOI 10.1016/j.cell.2014.09.051
Brouckaert G	2004	MOL BIOL CELL	V15	P1089	DOI 10.1091/mbc.E03-09-0668
Bruno S	2009	J AM SOC NEPHROL	V20	P1053	DOI 10.1681/ASN.2008070798
Buschow SI	2009	TRAFFIC	V10	P1528	DOI 10.1111/j.1600-0854.2009.00963.x
Casares N	2005	J EXP MED	V202	P1691	DOI 10.1084/jem.20050915
Castle JC	2014	BMC GENOMICS	V15	DOI 10.1186/1471-2164-15-190
Chen WJ	2016	ACS APPL MATER INTER	V8	P31887	DOI 10.1021/acsami.6b11675
Chivet M	2014	J EXTRACELL VESICLES	V3	DOI 10.3402/jev.v3.24722
Cho Y	2009	CELL	V137	P1112	DOI 10.1016/j.cell.2009.05.037
Christ L	2017	TRENDS BIOCHEM SCI	V42	P42	DOI 10.1016/j.tibs.2016.08.016
Colbert LE	2013	CANCER-AM CANCER SOC	V119	P3148	DOI 10.1002/cncr.28144
Colombo M	2014	ANNU REV CELL DEV BI	V30	P255	DOI 10.1146/annurev-cellbio-101512-122326
Cookson BT	2001	TRENDS MICROBIOL	V9	P113	DOI 10.1016/S0966-842X(00)01936-3
Croker BA	2014	CURR OPIN IMMUNOL	V26	P128	DOI 10.1016/j.coi.2013.12.002
Elmore S	2007	TOXICOL PATHOL	V35	P495	DOI 10.1080/01926230701320337
Fadeel B	2005	J INTERN MED	V258	P479	DOI 10.1111/j.1365-2796.2005.01570.x
Fadok VA	1998	CELL DEATH DIFFER	V5	P551	DOI 10.1038/sj.cdd.4400404
Feng D	2010	TRAFFIC	V11	P675	DOI 10.1111/j.1600-0854.2010.01041.x
Feng X	2015	NEOPLASMA	V62	P592	DOI 10.4149/neo_2015_071
FREED EO	1987	J VIROL	V61	P2852	DOI 10.1128/JVI.61.9.2852-2856.1987
Fulda S	2009	CANCER LETT	V281	P128	DOI 10.1016/j.canlet.2008.11.023
Galluzzi L	2018	CELL DEATH DIFFER	V25	P486	DOI 10.1038/s41418-017-0012-4
Gautheron J	2016	NAT COMMUN	V7	DOI 10.1038/ncomms11869
Giri PK	2008	PLOS ONE	V3	DOI 10.1371/journal.pone.0002461
Gong YN	2017	CELL CYCLE	V16	P1748	DOI 10.1080/15384101.2017.1371889
Gong YN	2017	CELL	V169	P286	DOI 10.1016/j.cell.2017.03.020
Gong YT	2019	MOL CANCER	V18	DOI 10.1186/s12943-019-1029-8
Grootjans S	2017	CELL DEATH DIFFER	V24	P1184	DOI 10.1038/cdd.2017.65
Guo HY	2015	MED MICROBIOL IMMUN	V204	P439	DOI 10.1007/s00430-015-0410-5
He SD	2011	P NATL ACAD SCI USA	V108	P20054	DOI 10.1073/pnas.1116302108
Hernandez L	2015	CELL DEATH DISCOV	V1	DOI 10.1038/cddiscovery.2015.53
Heusermann W	2016	J CELL BIOL	V213	P173	DOI 10.1083/jcb.201506084
Hockendorf U	2016	CANCER CELL	V30	P75	DOI 10.1016/j.ccell.2016.06.002
Holler N	2000	NAT IMMUNOL	V1	P489	DOI 10.1038/82732
Hoshino A	2015	NATURE	V527	P329	DOI 10.1038/nature15756
Huang Z	2015	CELL HOST MICROBE	V17	P229	DOI 10.1016/j.chom.2015.01.002
Humphries F	2015	CELL DEATH DIFFER	V22	P225	DOI 10.1038/cdd.2014.126
Ito Y	2016	SCIENCE	V353	P603	DOI 10.1126/science.aaf6803
Jimenez AJ	2014	SCIENCE	V343	P986	DOI 10.1126/science.1247136
Joshi BS	2020	ACS NANO	V14	P4444	DOI 10.1021/acsnano.9b10033
Kaczmarek A	2013	IMMUNITY	V38	P209	DOI 10.1016/j.immuni.2013.02.003
Kaiser WJ	2014	P NATL ACAD SCI USA	V111	P7753	DOI 10.1073/pnas.1401857111
Kaiser WJ	2013	J BIOL CHEM	V288	P31268	DOI 10.1074/jbc.M113.462341
Koo GB	2015	CELL RES	V25	P707	DOI 10.1038/cr.2015.56
Kreiter S	2015	NATURE	V520	P692	DOI 10.1038/nature14426
Laulagnier K	2018	CELL MOL LIFE SCI	V75	P757	DOI 10.1007/s00018-017-2664-0
Leiss M	2008	CURR OPIN CELL BIOL	V20	P502	DOI 10.1016/j.ceb.2008.06.001
Lin J	2016	NATURE	V540	P124	DOI 10.1038/nature20558
Lo Cicero A	2015	CURR OPIN CELL BIOL	V35	P69	DOI 10.1016/j.ceb.2015.04.013
Mallegol J	2007	GASTROENTEROLOGY	V132	P1866	DOI 10.1053/j.gastro.2007.02.043
Mandal P	2014	MOL CELL	V56	P481	DOI 10.1016/j.molcel.2014.10.021
McCormick KD	2016	CARCINOGENESIS	V37	P522	DOI 10.1093/carcin/bgw032
Melo SA	2015	NATURE	V523	P177	DOI 10.1038/nature14581
Micheau O	2003	CELL	V114	P181	DOI 10.1016/S0092-8674(03)00521-X
Minciacchi VR	2015	SEMIN CELL DEV BIOL	V40	P41	DOI 10.1016/j.semcdb.2015.02.010
Muralidharan-Chari V	2009	CURR BIOL	V19	P1875	DOI 10.1016/j.cub.2009.09.059
Nailwal H	2019	CELL DEATH DIFFER	V26	P4	DOI 10.1038/s41418-018-0172-x
Newton K	2004	MOL CELL BIOL	V24	P1464	DOI 10.1128/MCB.24.4.1464-1469.2004
Newton K	2016	NATURE	V540	P129	DOI 10.1038/nature20559
Newton K	2014	SCIENCE	V343	P1357	DOI 10.1126/science.1249361
Nogusa S	2016	CELL HOST MICROBE	V20	P13	DOI 10.1016/j.chom.2016.05.011
Nolte-'t Hoen ENM	2009	BLOOD	V113	P1977	DOI 10.1182/blood-2008-08-174094
Orozco SL	2019	CELL REP	V28	P2275	DOI 10.1016/j.celrep.2019.07.077
Ostenfeld MS	2014	CANCER RES	V74	P5758	DOI 10.1158/0008-5472.CAN-13-3512
Ostman S	2005	IMMUNOLOGY	V116	P464	DOI 10.1111/j.1365-2567.2005.02245.x
Ostrowski M	2010	NAT CELL BIOL	V12	P19	DOI 10.1038/ncb2000
PAN BT	1985	J CELL BIOL	V101	P942	DOI 10.1083/jcb.101.3.942
Park S	2009	CANCER RES	V69	P2809	DOI 10.1158/0008-5472.CAN-08-4079
Polykratis A	2014	J IMMUNOL	V193	P1539	DOI 10.4049/jimmunol.1400590
Prada I	2016	BIOTECHNIQUES	V60	P35	DOI 10.2144/000114371
Rana S	2012	INT J BIOCHEM CELL B	V44	P1574	DOI 10.1016/j.biocel.2012.06.018
Raposo G	1996	J EXP MED	V183	P1161	DOI 10.1084/jem.183.3.1161
Ravichandran KS	2007	NAT REV IMMUNOL	V7	P964	DOI 10.1038/nri2214
Reed JC	2006	NAT CLIN PRACT ONCOL	V3	P388	DOI 10.1038/ncponc0538
Rickard JA	2014	CELL	V157	P1175	DOI 10.1016/j.cell.2014.04.019
Robbins PD	2014	NAT REV IMMUNOL	V14	P195	DOI 10.1038/nri3622
Ruhl S	2018	SCIENCE	V362	P956	DOI 10.1126/science.aar7607
Scheffer LL	2014	NAT COMMUN	V5	DOI 10.1038/ncomms6646
Scrimieri F	2013	ONCOIMMUNOLOGY	V2	DOI 10.4161/onci.26889
Seifert L	2016	NATURE	V532	P245	DOI 10.1038/nature17403
Shimoda M	2014	NAT CELL BIOL	V16	P889	DOI 10.1038/ncb3021
Shlomovitz I.	2020	PROTEOMIC ANAL NECRO	P1	DOI [10.1101/2020.04.11.037192	DOI 10.1101/2020.04.11.037192]
Shlomovitz I	2019	CELL COMMUN SIGNAL	V17	DOI 10.1186/s12964-019-0437-0
Shlomovitz I	2017	IMMUNOL CELL BIOL	V95	P166	DOI 10.1038/icb.2016.124
Silke J	2015	NAT IMMUNOL	V16	P689	DOI [10.1038/ni.3206	10.1038/ni0815-889b]
SIMS PJ	1988	J BIOL CHEM	V263	P18205
Snyder AG	2019	SCI IMMUNOL	V4	DOI 10.1126/sciimmunol.aaw2004
STANGER BZ	1995	CELL	V81	P513	DOI 10.1016/0092-8674(95)90072-1
Strilic B	2016	NATURE	V536	P215	DOI 10.1038/nature19076
Sun XQ	1999	J BIOL CHEM	V274	P16871	DOI 10.1074/jbc.274.24.16871
Sztul E	2019	MOL BIOL CELL	V30	P1249	DOI 10.1091/mbc.E18-12-0820
Tanzer MC	2020	CELL REP	V30	P1260	DOI 10.1016/j.celrep.2019.12.079
Tesniere A	2010	ONCOGENE	V29	P482	DOI 10.1038/onc.2009.356
Tian T	2014	J BIOL CHEM	V289	P22258	DOI 10.1074/jbc.M114.588046
Tian TA	2010	J CELL BIOCHEM	V111	P488	DOI 10.1002/jcb.22733
Upton JW	2010	CELL HOST MICROBE	V7	P302	DOI 10.1016/j.chom.2010.03.006
van Balkom BWM	2013	BLOOD	V121	P3997	DOI 10.1182/blood-2013-02-478925
van der Pol E	2012	PHARMACOL REV	V64	P676	DOI 10.1124/pr.112.005983
van Niel G	2018	NAT REV MOL CELL BIO	V19	P213	DOI 10.1038/nrm.2017.125
Vargas A	2014	FASEB J	V28	P3703	DOI 10.1096/fj.13-239053
VAUX DL	1994	CELL	V76	P777	DOI 10.1016/0092-8674(94)90350-6
Vucur M	2013	CELL REP	V4	P776	DOI 10.1016/j.celrep.2013.07.035
Wallach D	1999	ANNU REV IMMUNOL	V17	P331	DOI 10.1146/annurev.immunol.17.1.331
Wang QY	2020	NATURE	V579	P421	DOI 10.1038/s41586-020-2079-1
Wang X	2014	P NATL ACAD SCI USA	V111	P15438	DOI 10.1073/pnas.1412767111
Willms E	2016	SCI REP-UK	V6	DOI 10.1038/srep22519
Wolfers J	2001	NAT MED	V7	P297	DOI 10.1038/85438
Xia XJ	2019	CELL DEATH DIS	V10	DOI 10.1038/s41419-019-1883-8
Xu XB	2019	BIOSCIENCE REP	V39	DOI 10.1042/BSR20180992
Yoon S	2017	IMMUNITY	V47	P51	DOI 10.1016/j.immuni.2017.06.001
Yu PW	1999	CURR BIOL	V9	P539	DOI 10.1016/S0960-9822(99)80239-5
Zargarian S	2017	PLOS BIOL	V15	DOI 10.1371/journal.pbio.2002711
Zhang T	2016	NAT MED	V22	P175	DOI 10.1038/nm.4017
Zhang ZB	2020	NATURE	V579	P415	DOI 10.1038/s41586-020-2071-9
NR 122
TC 2
Z9 2
U1 0
U2 2
PU ACADEMIC PRESS LTD- ELSEVIER SCIENCE LTD
PI LONDON
PA 24-28 OVAL RD	LONDON NW1 7DX	ENGLAND
SN 1084-9521
EI 1096-3634
J9 SEMIN CELL DEV BIOL
JI Semin. Cell Dev. Biol.
PD JAN
PY 2021
VL 109
SI SI
BP 106
EP 113
DI 10.1016/j.semcdb.2020.08.011
EA FEB 2021
PG 8
WC Cell Biology; Developmental Biology
WE Science Citation Index Expanded (SCI-EXPANDED)
SC Cell Biology; Developmental Biology
GA QF8FN
UT WOS:000617126200014
PM 32988742
DA 2022-09-16
ER
PT J
AU Ma	JC
Jin	Y
Gong	BC
Li	L
Zhao	Q
AF Ma	Jincheng
Jin	Yan
Gong	Baocheng
Li	Long
Zhao	Qiang
TI Pan-cancer analysis of necroptosis-related gene signature for the
identification of prognosis and immune significance
SO DISCOVER ONCOLOGY
LA English
DT Article
DE Cancer; Necroptosis; Prognosis; Risk score; Tumor immune infiltration
ID ACUTE MYELOID-LEUKEMIA; CELL-DEATH; DRUG-RESISTANCE; RIP1 KINASE;
APOPTOSIS; NECROSIS; PROTEIN; INHIBITION; MECHANISMS; INDUCTION
AB Background Necroptosis is a novel programmed cell death mode independent on caspase. A number of studies have revealed that the induction of necroptosis could act as an alternative therapeutic strategy for drug-resistant tumors as well as affect tumor immune microenvironment. Methods Gene expression profiles and clinical data were downloaded from XENA-UCSC (including The Cancer Genome Atlas an…	Gene Expression Omnibus	International Cancer Genome Consortium and Chinese Glioma Genome Atlas. We used non-negative matrix factorization method to conduct tumor classification. The least absolute shrinkage and selection operator regression was applied to establish risk models	whose prognostic effectiveness was examined in both training and testing sets with Kaplan-Meier analysis	time-dependent receiver operating characteristic curves as well as uni- and multi-variate survival analysis. Principal Component Analysis	t-distributed Stochastic Neighbor Embedding and Uniform Manifold Approximation and Projection were conducted to check the risk group distribution. Gene Set Enrichment Analyses	immune infiltration analysis based on CIBERSORT	EPIC	MCPcounter	ssGSEA and ESTIMATE	gene mutation and drug sensitivity between the risk groups were also taken into consideration. Results There were eight types of cancer with at least ten differentially expressed necroptosis-related genes which could influence patients' prognosis	namely	adrenocortical carcinoma (ACC)	cervical squamous cell carcinoma and endocervical adenocarcinoma (CESC)	acute myeloid leukemia (LAML)	brain lower grade glioma (LGG)	pancreatic adenocarcinoma (PAAD)	liver hepatocellular carcinoma (LIHC)	skin cutaneous melanoma (SKCM) and thymoma (THYM). Patients could be divided into different clusters with distinct overall survival in all cancers above except for LIHC. The risk models could efficiently predict prognosis of ACC	LAML	LGG	LIHC	SKCM and THYM patients. LGG patients from high-risk group had a higher infiltration level of M2 macrophages and cancer-associated fibroblasts. There were more CD8+ T cells	Th1 cells and M1 macrophages in low-risk SKCM patients' tumor microenvironment. Gene mutation status and drug sensitivity are also different between low- and high-risk groups in the six cancers. Conclusions Necroptosis-related genes can predict clinical outcomes of ACC	LAML	LGG	LIHC	SKCM and THYM patients and help to distinguish immune infiltration status for LGG and SKCM.
C1 [Ma	Jincheng; Jin	Yan; Gong	Baocheng; Li	Long; Zhao	Qiang] Tianjin Med Univ Canc Inst & Hosp	Natl Clin Res Ctr Canc	Tianjins Clin Res Ctr Canc	Tianjin Key Lab Canc Prevent & Therapy	Dept Pedia	Tianjin	Peoples R China.
[Li	Long] Tianjin Med Univ	Prov & Minist Cosponsored Collaborat Innovat Ctr	Dept Immunol	Key Lab Immune Microenvironm & Dis	Educ Minist Ch	Tianjin	Peoples R China.
RP Zhao	Q (corresponding author)	Tianjin Med Univ Canc Inst & Hosp	Natl Clin Res Ctr Canc	Tianjins Clin Res Ctr Canc	Tianjin Key Lab Canc Prevent & Therapy	Dept Pedia	Tianjin	Peoples R China.
EM zhaoqiang@tjmuch.com
FU National Key Research and Development Program of China [2018YFC1313000
2018YFC1313001	2018YFC1313002	2018YFC1313004]
FX This study was supported by National Key Research and Development
Program of China (2018YFC1313000	2018YFC1313001	2018YFC1313002
2018YFC1313004).
CR Aaes TL	2016	CELL REP	V15	P274	DOI 10.1016/j.celrep.2016.03.037
Allolio B	2006	J CLIN ENDOCR METAB	V91	P2027	DOI 10.1210/jc.2005-2639
Biffi G	2021	PHYSIOL REV	V101	P147	DOI 10.1152/physrev.00048.2019
Borcsok J	2021	CLIN CANCER RES	V27	P2011	DOI 10.1158/1078-0432.CCR-20-3316
BUJA LM	1993	ARCH PATHOL LAB MED	V117	P1208
Chan FKM	2003	J BIOL CHEM	V278	P51613	DOI 10.1074/jbc.M305633200
Chen DS	2017	NATURE	V541	P321	DOI 10.1038/nature21349
Chen Y	2021	NAT REV CLIN ONCOL	V18	P792	DOI 10.1038/s41571-021-00546-5
Chromik J	2014	CANCER LETT	V344	P101	DOI 10.1016/j.canlet.2013.10.018
Cirenajwis H	2015	ONCOTARGET	V6	P12297	DOI 10.18632/oncotarget.3655
Deeraksa A	2013	ONCOGENE	V32	P2973	DOI 10.1038/onc.2012.309
Degterev A	2005	NAT CHEM BIOL	V1	P112	DOI 10.1038/nchembio711
Demeure MJ	2013	SURGERY	V154	P1405	DOI 10.1016/j.surg.2013.06.058
Else T	2014	ENDOCR REV	V35	P282	DOI 10.1210/er.2013-1029
Fassnacht M	2009	CANCER-AM CANCER SOC	V115	P243	DOI 10.1002/cncr.24030
Fecci PE	2019	J NEUROSURG	V131	P657	DOI 10.3171/2019.5.JNS181762
Fu ZZ	2013	BMC CANCER	V13	DOI 10.1186/1471-2407-13-580
Galluzzi L	2018	CELL DEATH DIFFER	V25	P486	DOI 10.1038/s41418-017-0012-4
Galluzzi L	2008	CELL	V135	P1161	DOI 10.1016/j.cell.2008.12.004
Gong YT	2019	MOL CANCER	V18	DOI 10.1186/s12943-019-1029-8
Grassilli E	2013	CLIN CANCER RES	V19	P3820	DOI 10.1158/1078-0432.CCR-12-3289
Han WD	2007	MOL CANCER THER	V6	P1641	DOI 10.1158/1535-7163.MCT-06-0511
Hanahan D	2011	CELL	V144	P646	DOI 10.1016/j.cell.2011.02.013
Heaton JH	2012	AM J PATHOL	V181	P1017	DOI 10.1016/j.ajpath.2012.05.026
Hodi FS	2010	NEW ENGL J MED	V363	P711	DOI 10.1056/NEJMoa1003466
Hu X	2007	AUTOPHAGY	V3	P490	DOI 10.4161/auto.4592
Jiang HY	2021	CLIN CANCER RES	V27	P1833	DOI 10.1158/1078-0432.CCR-20-4708
Kawahara A	1998	J CELL BIOL	V143	P1353	DOI 10.1083/jcb.143.5.1353
Kim IK	2020	CELL DEATH DIFFER	V27	P2263	DOI 10.1038/s41418-020-0502-7
Komohara Y	2016	ADV DRUG DELIVER REV	V99	P180	DOI 10.1016/j.addr.2015.11.009
Lee YY	2013	GYNECOL ONCOL	V131	P650	DOI 10.1016/j.ygyno.2013.10.003
Li ZJ	2013	J CLIN ONCOL	V31	P1172	DOI 10.1200/JCO.2012.44.3184
Liu TC	2019	ONCOTARGETS THER	V12	P2605	DOI 10.2147/OTT.S200740
Liu Y	2021	CELL DEATH DISCOV	V7	DOI 10.1038/s41420-021-00596-9
Liu ZZ	2018	INT J MOL MED	V42	P3395	DOI 10.3892/ijmm.2018.3923
Metzig MO	2016	ONCOGENE	V35	P3399	DOI 10.1038/onc.2015.398
Miller K.D.	2022	CA-CANCER J CLIN	V72	P7	DOI [10.3322/caac.21708	DOI 10.3322/CAAC.21551	10.3322/caac.21654]
Ofengeim D	2013	NAT REV MOL CELL BIO	V14	P727	DOI 10.1038/nrm3683
Pasparakis M	2015	NATURE	V517	P311	DOI 10.1038/nature14191
Petrini I	2014	NAT GENET	V46	P844	DOI 10.1038/ng.3016
Rizzi F	2014	CARCINOGENESIS	V35	P828	DOI 10.1093/carcin/bgt481
Safferthal C	2017	ONCOGENE	V36	P1487	DOI 10.1038/onc.2016.310
Seifert L	2016	NATURE	V532	P245	DOI 10.1038/nature17403
Snyder AG	2019	SCI IMMUNOL	V4	DOI 10.1126/sciimmunol.aaw2004
Tang R	2020	J HEMATOL ONCOL	V13	DOI 10.1186/s13045-020-00946-7
Vidyarthi A	2019	CANCER IMMUNOL IMMUN	V68	P1995	DOI 10.1007/s00262-019-02423-8
Wallach D	1999	ANNU REV IMMUNOL	V17	P331	DOI 10.1146/annurev.immunol.17.1.331
Wang HY	2014	MOL CELL	V54	P133	DOI 10.1016/j.molcel.2014.03.003
Yatim N	2015	SCIENCE	V350	P328	DOI 10.1126/science.aad0395
Zhang L	2020	JAMA NETW OPEN	V3	DOI 10.1001/jamanetworkopen.2020.13201
Zhao Z	2021	GENOM PROTEOM BIOINF	V19	P1	DOI 10.1016/j.gpb.2020.10.005
Zhou W	2014	SEMIN CELL DEV BIOL	V35	P14	DOI 10.1016/j.semcdb.2014.07.013
NR 52
TC 2
Z9 2
U1 6
U2 6
PU SPRINGER
PI NEW YORK
PA ONE NEW YORK PLAZA	SUITE 4600	NEW YORK	NY	UNITED STATES
SN 1868-8497
EI 2730-6011
J9 DISCOV ONCOL
JI Discov. Oncol.
PD MAR 21
PY 2022
VL 13
IS 1
AR 17
DI 10.1007/s12672-022-00477-2
PG 24
WC Oncology; Endocrinology & Metabolism
WE Science Citation Index Expanded (SCI-EXPANDED)
SC Oncology; Endocrinology & Metabolism
GA ZW9AB
UT WOS:000771496000001
PM 35312867
OA gold	Green Published
DA 2022-09-16
ER
PT J
AU O'Connell	E
Reynolds	IS
Lindner	AU
Salvucci	M
O'Grady	T
Bacon	O
Cho	SH
McDonough	E
Longley	D
Ginty	F
McNamara	DA
Burke	JP
Prehn	JHM
AF O'Connell	Emer
Reynolds	Ian S.
Lindner	Andreas U.
Salvucci	Manuela
O'Grady	Tony
Bacon	Orna
Cho	Sanghee
McDonough	Elizabeth
Longley	Daniel
Ginty	Fiona
McNamara	Deborah A.
Burke	John P.
Prehn	Jochen H. M.
TI Apoptotic and Necroptotic Mediators are Differentially Expressed in
Mucinous and Non-Mucinous Colorectal Cancer
SO FRONTIERS IN ONCOLOGY
LA English
DT Article
DE apoptosis; necroptosis; mucinous; colorectal; chemotherapy
ID DOMAIN-LIKE PROTEIN; BCL-2 EXPRESSION; ADENOCARCINOMA; MECHANISMS;
RESISTANCE; CARCINOMA; PATHWAY; FAMILY; MODEL
AB BackgroundMucinous colorectal cancer (CRC) represents 10% of all CRC and is associated with chemotherapy resistance. This study aimed to determine expression of apoptosis and necroptosis mediators in mucinous CRC. MethodsRNA gene expression data were extracted from TCGA. Protein levels in 14 mucinous and 39 non-mucinous tumors were measured by multiplexed immunofluorescence. Levels of apoptosi…	SW837 (non-mucinous rectal)	LS174T (mucinous colon) and HCT116 (non-mucinous colon) cell lines by western blot. Cell death was investigated by flow cytometry measurement of propidium iodide stained cells. ResultsHigh cleaved-Caspase 3 expression was noted in resected mucinous tumors. Western blot identified alterations in apoptosis proteins in mucinous CRC	most prominently downregulation of Bcl-xL protein levels (p=0.029) which was also observed at the mRNA level in patients by analysis of TCGA gene expression data (p<0.001). Treatment with 5-FU did not significantly elevate cell death in mucinous cells	while non-mucinous cells showed robust cell death responses. However	5-FU-induced phosphorylation of MLKL in mucinous cancer cells	suggestive of a switch to necroptotic cell death signaling. ConclusionApoptotic and necroptotic mediators are differentially expressed in mucinous and non-mucinous colorectal cancers and represent targets for investigation of cell death mechanisms in the mucinous subtype.
C1 [O'Connell	Emer; Reynolds	Ian S.; Lindner	Andreas U.; Salvucci	Manuela; Bacon	Orna; Prehn	Jochen H. M.] Royal Coll Surgeons Ireland	Dept Physiol & Med Phys	Dublin	Ireland.
[O'Connell	Emer; Reynolds	Ian S.; Bacon	Orna; McNamara	Deborah A.; Burke	John P.] Beaumont Hosp	Dept Colorectal Surg	Dublin	Ireland.
[Lindner	Andreas U.; Salvucci	Manuela; Prehn	Jochen H. M.] Royal Coll Surgeons Ireland	Ctr Syst Med	Dublin	Ireland.
[O'Grady	Tony] Beaumont Hosp	Dept Pathol	Dublin	Ireland.
[Cho	Sanghee; McDonough	Elizabeth; Ginty	Fiona] GE Global Res	Niskayuna	NY USA.
[Longley	Daniel] Queens Univ Belfast	Ctr Canc Res & Cell Biol	Belfast	North Ireland.
[McNamara	Deborah A.; Burke	John P.] Royal Coll Surgeons Ireland	Dept Surg	Dublin	Ireland.
RP Prehn	JHM (corresponding author)	Royal Coll Surgeons Ireland	Dept Physiol & Med Phys	Dublin	Ireland.; Prehn	JHM (corresponding author)	Royal Coll Surgeons Ireland	Ctr Syst Med	Dublin	Ireland.
EM Prehn@rcsi.ie
RI Reynolds	Ian Sean/AAF-6332-2020
OI Reynolds	Ian Sean/0000-0002-8790-2538
FU Science Foundation Ireland; Health Research Board [16/US/3301]; National
Cancer Institute (Systems Modeling of Tumor Heterogeneity and Therapy
Response in Colorectal Cancer); US-Ireland R01 award [STL/5715/15]; Bons
Secours Hospital Dublin through an RCSI StAR MD scholarship; Beaumont
Hospital Cancer Research Trust
FX This work was funded by a US-Northern Ireland-Ireland Tripartite grant
from Science Foundation Ireland and the Health Research Board to JHMP
(16/US/3301) and the National Cancer Institute (Systems Modeling of
Tumor Heterogeneity and Therapy Response in Colorectal Cancer; to FG).
DBL was supported by US-Ireland R01 award (NI Partner supported by
HSCNI	STL/5715/15). EO'C is support by the Bons Secours Hospital Dublin
through an RCSI StAR MD scholarship and the Beaumont Hospital Cancer
Research Trust.
CR Agata N	2008	CANCER RES	V68	P6136	DOI 10.1158/0008-5472.CAN-08-0464
Benesch MGK	2020	CANCERS	V12	DOI 10.3390/cancers12113193
Bhardwaj M	2020	CLIN CANCER INVESTIG	V9	P182	DOI 10.4103/ccij.ccij_51_17
Carneiro BA	2020	NAT REV CLIN ONCOL	V17	P395	DOI 10.1038/s41571-020-0341-y
Chand HS	2014	NAT COMMUN	V5	DOI 10.1038/ncomms6567
Chera S	2009	DEV CELL	V17	P279	DOI 10.1016/j.devcel.2009.07.014
Colbert LE	2013	CANCER-AM CANCER SOC	V119	P3148	DOI 10.1002/cncr.28144
Contu Paulo C.	2006	Arq. Gastroenterol.	V43	P284	DOI 10.1590/S0004-28032006000400008
Dilly AK	2017	ONCOTARGET	V8	P106888	DOI 10.18632/oncotarget.22455
Fauster A	2015	CELL DEATH DIS	V6	DOI 10.1038/cddis.2015.130
Flanagan L	2016	CELL DEATH DIS	V7	DOI 10.1038/cddis.2016.7
Garnish SE	2021	NAT COMMUN	V12	DOI 10.1038/s41467-021-22400-z
Green DR	2015	CSH PERSPECT BIOL	V7	DOI 10.1101/cshperspect.a006080
He L	2013	ONCOTARGETS THER	V6	P1539	DOI [10.2147/OTT.SS2805	10.2147/OTT.S52805]
Hector S	2012	GUT	V61	P725	DOI 10.1136/gutjnl-2011-300433
Holler N	2000	NAT IMMUNOL	V1	P489	DOI 10.1038/82732
Huang CY	2015	WORLD J GASTROENTERO	V21	P11777	DOI 10.3748/wjg.v21.i41.11777
Hyngstrom JR	2012	ANN SURG ONCOL	V19	P2814	DOI 10.1245/s10434-012-2321-7
Kaiser WJ	2013	J BIOL CHEM	V288	P31268	DOI 10.1074/jbc.M113.462341
Krajewska M	1996	CANCER RES	V56	P2422
Li F	2010	SCI SIGNAL	V3	DOI 10.1126/scisignal.2000634
Lindner AU	2017	GUT	V66	P2141	DOI 10.1136/gutjnl-2016-312287
Lindner AU	2022	CELL DEATH DIFFER	V29	P806	DOI 10.1038/s41418-021-00895-9
Liu JF	2018	CELL	V173	P400	DOI 10.1016/j.cell.2018.02.052
Lu W	2020	CANCER MED-US	V9	P1419	DOI 10.1002/cam4.2786
Luo C	2019	CANCER COMMUN	V39	DOI 10.1186/s40880-019-0361-0
Maji S	2018	ADV CANCER RES	V137	P37	DOI 10.1016/bs.acr.2017.11.001
Martens S	2021	CELL DEATH DIFFER	V28	P1757	DOI 10.1038/s41418-021-00785-0
Martin SJ	2012	MOL CELL	V46	P387	DOI 10.1016/j.molcel.2012.04.026
Maurer CA	1998	DIGEST DIS SCI	V43	P2641	DOI 10.1023/A:1026695025990
McCawley N	2016	DIS COLON RECTUM	V59	P1200	DOI 10.1097/DCR.0000000000000635
Mohammad RM	2015	SEMIN CANCER BIOL	V35	pS78	DOI 10.1016/j.semcancer.2015.03.001
Nagtegaal ID	2020	HISTOPATHOLOGY	V76	P182	DOI 10.1111/his.13975
NIH	GEN DAT COMM SUPPL D
Reed JC	1999	J CLIN ONCOL	V17	P2941	DOI 10.1200/JCO.1999.17.9.2941
Ren J	2004	CANCER CELL	V5	P163	DOI 10.1016/S1535-6108(04)00020-0
Reynolds IS	2019	BRIT J SURG	V106	P682	DOI 10.1002/bjs.11142
Salvucci M	2017	CLIN CANCER RES	V23	P1200	DOI 10.1158/1078-0432.CCR-16-1084
Scherr AL	2016	CELL DEATH DIS	V7	DOI 10.1038/cddis.2016.233
Seifert L	2017	CLIN CANCER RES	V23	P1132	DOI 10.1158/1078-0432.CCR-16-0968
Seifert L	2016	NATURE	V532	P245	DOI 10.1038/nature17403
Vandenabeele P	2010	NAT REV MOL CELL BIO	V11	P700	DOI 10.1038/nrm2970
Verhulst J	2012	J CLIN PATHOL	V65	P381	DOI 10.1136/jclinpath-2011-200340
Voll RE	1997	NATURE	V390	P350	DOI 10.1038/37022
Wallach D	2016	SCIENCE	V352	DOI 10.1126/science.aaf2154
Yatim N	2017	NAT REV IMMUNOL	V17	P262	DOI 10.1038/nri.2017.9
Zhang H	1999	INT J ONCOL	V14	P1057
NR 47
TC 0
Z9 0
U1 0
U2 0
PU FRONTIERS MEDIA SA
PI LAUSANNE
PA AVENUE DU TRIBUNAL FEDERAL 34	LAUSANNE	CH-1015	SWITZERLAND
SN 2234-943X
J9 FRONT ONCOL
JI Front. Oncol.
PD JUL 14
PY 2022
VL 12
AR 815001
DI 10.3389/fonc.2022.815001
PG 10
WC Oncology
WE Science Citation Index Expanded (SCI-EXPANDED)
SC Oncology
GA 3K5AR
UT WOS:000834088900001
PM 35912268
[truncated: 315,734+ more rows]
[truncated: 29 more columns]
